# Supplementary material for: Bis(2-benzyl­imino­methyl-4,6-dihydro­seleno­phenolato)iron(II)
Source: Acta Crystallogr Sect E Struct Rep Online. 2009 Aug 22;65(Pt 9):m1112. doi: 10.1107/S1600536809032413 (PMC2970079; doi:10.1107/S1600536809032413)
Supplement: Supplementary file 2 [file e-65-m1112-Isup2.hkl]

# 
# h,k,l, Fc-squared, Fo-squared, sigma(Fo-squared) and status flag 
# 
data_I
_shelx_title ' P21c in P2(1)/c' 
_shelx_refln_list_code          4 
_shelx_F_calc_maximum      276.55 
_exptl_crystal_F_000       768.00 
_reflns_d_resolution_high  0.7436 
 
loop_ 
 _symmetry_equiv_pos_as_xyz 
 'x, y, z' 
 '-x, y+1/2, -z+1/2' 
 '-x, -y, -z' 
 'x, -y-1/2, z-1/2' 
 
_cell_length_a    10.6065 
_cell_length_b     6.1055 
_cell_length_c    20.7125 
_cell_angle_alpha  90.000 
_cell_angle_beta  102.435 
_cell_angle_gamma  90.000 
 
_shelx_F_squared_multiplier     1.000 
 
loop_ 
 _refln_index_h 
 _refln_index_k 
 _refln_index_l 
 _refln_F_squared_calc 
 _refln_F_squared_meas 
 _refln_F_squared_sigma 
 _refln_observed_status 
   1   0   0    11970.66    11975.49    369.65 o 
   3   0   0     5913.06     6414.37    153.34 o 
   4   0   0    25040.07    26359.02    616.24 o 
   5   0   0      680.22      578.97     24.19 o 
   6   0   0     3277.00     3222.23     85.69 o 
   7   0   0     2713.74     2857.09     79.44 o 
   8   0   0    16711.22    16628.16    398.39 o 
   9   0   0      152.18      141.93     33.53 o 
  10   0   0     6178.67     5731.95    206.66 o 
  11   0   0      132.38      174.69     38.21 o 
  12   0   0      264.54      262.03     49.13 o 
  13   0   0     1108.12     1097.26     81.11 o 
   1   1   0     6437.35     7063.30    157.35 o 
   2   1   0    40910.39    40827.74    698.40 o 
   3   1   0    12546.32    12216.30    191.31 o 
   4   1   0     2357.98     2287.36     48.18 o 
   5   1   0     1146.85     1214.86     62.13 o 
   6   1   0     7263.20     7435.37    129.17 o 
   7   1   0     3342.03     3322.08    114.54 o 
   8   1   0     1802.89     1697.96    110.15 o 
   9   1   0        3.43       21.48     16.58 o 
  10   1   0      859.04      902.84     43.32 o 
  11   1   0     1222.72     1239.99     57.71 o 
  12   1   0      844.83      843.24     48.80 o 
  13   1   0       21.36       27.00     29.87 o 
   0   2   0      224.81      253.45     24.96 o 
   1   2   0    32696.68    33236.71    573.92 o 
   2   2   0      272.71      260.27     12.35 o 
   3   2   0      104.10      122.76     11.35 o 
   4   2   0    13585.54    13803.87    218.24 o 
   5   2   0     7157.12     6731.64    111.08 o 
   6   2   0      795.45      769.26     23.15 o 
   7   2   0      832.47      805.13     31.24 o 
   8   2   0      363.76      396.00     23.84 o 
   9   2   0     5576.46     5156.87    112.40 o 
  10   2   0       42.07       25.88     19.78 o 
  11   2   0      608.23      586.32     33.95 o 
  12   2   0     1242.91     1200.85     58.13 o 
  13   2   0       53.88      165.33     52.25 o 
   1   3   0     5011.17     4763.71    154.12 o 
   2   3   0      942.68      945.65     41.84 o 
   3   3   0     7037.21     7092.50    131.09 o 
   4   3   0       44.59       68.82     11.03 o 
   5   3   0      470.56      443.16     17.07 o 
   6   3   0     1008.06      957.50     24.73 o 
   7   3   0     4144.24     3938.53     65.53 o 
   8   3   0      124.98      125.43     20.64 o 
   9   3   0        5.00       15.98     19.99 o 
  10   3   0      713.83      666.53     36.96 o 
  11   3   0      726.32      725.19     42.85 o 
  12   3   0       58.26       18.77     27.18 o 
   0   4   0     7444.37     6636.59    239.42 o 
   1   4   0      211.23      215.70     19.68 o 
   2   4   0     2114.48     2149.42     53.15 o 
   3   4   0     1788.43     1724.87     45.07 o 
   4   4   0     1497.05     1530.24     37.05 o 
   5   4   0      670.68      635.30     25.36 o 
   6   4   0       43.13       42.78     15.36 o 
   7   4   0       10.28        4.89     15.82 o 
   8   4   0     1004.73      974.90     31.77 o 
   9   4   0       59.89       45.23     21.42 o 
  10   4   0      866.51      976.45     61.34 o 
  11   4   0      282.65      275.50     54.59 o 
  12   4   0       21.23       87.34     67.07 o 
   1   5   0       58.04       59.30     21.33 o 
   2   5   0     3915.86     3897.93    119.54 o 
   3   5   0      511.08      573.47     42.06 o 
   4   5   0      294.91      328.51     22.92 o 
   5   5   0        1.55        5.48     18.34 o 
   6   5   0     1602.82     1543.91     43.06 o 
   7   5   0       26.20      -16.61     22.22 o 
   8   5   0      332.26      353.72     46.40 o 
   9   5   0       48.02       47.46     39.42 o 
  10   5   0      127.60      133.95     51.47 o 
  11   5   0       45.05       10.92     69.41 o 
   0   6   0      619.70      725.52     48.93 o 
   1   6   0     1257.16     1382.45     62.02 o 
   2   6   0      320.51      329.57     28.37 o 
   3   6   0       10.45       22.48     37.30 o 
   4   6   0       91.05       92.67     39.95 o 
   5   6   0      101.53       63.43     40.07 o 
   6   6   0      157.51      206.22     47.96 o 
   7   6   0      481.76      501.00     57.89 o 
   8   6   0       35.15        1.28     44.50 o 
   9   6   0      315.61      356.39     83.44 o 
   2   7   0      141.26      189.51     65.51 o 
   3   7   0      340.87      484.18     62.39 o 
   4   7   0       16.09       31.23     48.52 o 
   5   7   0       25.71       20.76     51.06 o 
   6   7   0        1.62      -46.69     47.51 o 
   7   7   0      120.92      126.34     81.89 o 
 -13   1   1        8.56        5.42     28.85 o 
 -12   1   1       10.65       14.79     28.95 o 
 -11   1   1      158.04      132.33     27.86 o 
 -10   1   1      201.83      210.30     26.87 o 
  -9   1   1      470.13      472.19     25.07 o 
  -8   1   1     2263.12     1997.64     55.24 o 
  -7   1   1     5275.52     5147.69    106.58 o 
  -6   1   1     2312.09     2206.23     44.22 o 
  -5   1   1       39.96       79.04      8.89 o 
  -4   1   1      198.97      232.84     20.12 o 
  -3   1   1    10234.96    11211.26    195.49 o 
  -2   1   1     8627.64     9178.24    160.05 o 
  -1   1   1     1794.74     1956.03     47.09 o 
   0   1   1     3855.74     3496.10    114.64 o 
   1   1   1     3081.98     3022.91     59.36 o 
   2   1   1    14720.04    14482.88    225.44 o 
   3   1   1    26314.87    26607.67    412.10 o 
   4   1   1      168.16      179.92     21.84 o 
   5   1   1     2137.68     2369.47     46.25 o 
   6   1   1       12.73       21.81      9.01 o 
   7   1   1       12.11        8.62     12.50 o 
   8   1   1      159.33      212.09     27.95 o 
   9   1   1       18.45       40.92     17.27 o 
  10   1   1      269.47      268.91     23.94 o 
  11   1   1      437.70      461.01     37.49 o 
  12   1   1      312.84      365.33     86.95 o 
  13   1   1       65.97      104.66     30.33 o 
 -13   2   1        2.39       35.87     46.79 o 
 -12   2   1        6.02       49.82     27.98 o 
 -11   2   1        9.36       -3.01     20.96 o 
 -10   2   1       16.30       34.99     19.96 o 
  -9   2   1       35.17       60.53     19.04 o 
  -8   2   1      160.80      205.76     27.05 o 
  -7   2   1      172.40      201.52     14.60 o 
  -6   2   1       65.65      103.38     15.65 o 
  -5   2   1      741.05      785.89     57.58 o 
  -4   2   1     1151.41     1169.00     24.82 o 
  -3   2   1       21.33       47.50      7.14 o 
  -2   2   1      276.61      305.89     13.62 o 
  -1   2   1     2490.21     2600.68    102.35 o 
   0   2   1      628.67      548.69     56.54 o 
   1   2   1      189.85      270.20     29.94 o 
   2   2   1       57.29       77.78     11.14 o 
   3   2   1      127.02      163.71     21.22 o 
   4   2   1      551.51      578.58     47.05 o 
   5   2   1     2264.52     2203.71     50.88 o 
   6   2   1       47.65       97.77     30.40 o 
   7   2   1       79.62       94.91     15.90 o 
   8   2   1       85.20       77.90     18.32 o 
   9   2   1       57.94       57.79     20.17 o 
  10   2   1      266.81      245.63     24.92 o 
  11   2   1        0.82       37.81     31.71 o 
  12   2   1        0.66        7.28     30.05 o 
  13   2   1        0.52      -25.74     44.45 o 
 -12   3   1      127.38      127.53     28.94 o 
 -11   3   1       10.12       33.09     25.41 o 
 -10   3   1      674.21      710.26     46.00 o 
  -9   3   1      777.27      682.59     35.24 o 
  -8   3   1     1154.27     1127.02     50.73 o 
  -7   3   1     1572.03     1546.06     34.29 o 
  -6   3   1      526.29      548.64     19.86 o 
  -5   3   1      701.90      676.29     22.40 o 
  -4   3   1      127.01      146.88     41.97 o 
  -3   3   1      116.21      105.51     12.46 o 
  -2   3   1      657.63      777.38     25.87 o 
  -1   3   1       13.08       34.35     11.59 o 
   0   3   1     4658.83     4338.33    113.59 o 
   1   3   1     5217.83     5309.59    102.70 o 
   2   3   1    11375.50    11489.28    262.50 o 
   3   3   1     6850.31     6829.48    113.51 o 
   4   3   1     1191.28     1084.96     27.18 o 
   5   3   1      114.77       91.31     13.12 o 
   6   3   1      224.59      218.77     17.51 o 
   7   3   1       79.79       95.01     15.71 o 
   8   3   1        0.07        1.19     18.89 o 
   9   3   1      199.06      163.11     23.75 o 
  10   3   1      903.73      836.89     40.76 o 
  11   3   1      358.80      357.60     32.73 o 
  12   3   1      161.36      199.32     42.14 o 
 -12   4   1       34.98       -5.46     63.17 o 
 -11   4   1       14.77        7.72     45.62 o 
 -10   4   1       56.43       63.09     24.00 o 
  -9   4   1      344.39      317.77     22.72 o 
  -8   4   1        1.67       -5.74     15.44 o 
  -7   4   1        0.08       12.96     16.60 o 
  -6   4   1      226.28      261.48     19.73 o 
  -5   4   1      503.79      516.74     23.35 o 
  -4   4   1      314.59      347.45     21.49 o 
  -3   4   1      200.54      217.02     18.40 o 
  -2   4   1     1183.07     1149.47     33.99 o 
  -1   4   1     2153.03     2051.13    109.53 o 
   0   4   1     3357.11     3388.12    102.84 o 
   1   4   1     1465.83     1422.07     41.09 o 
   2   4   1       74.61       87.69     13.91 o 
   3   4   1      148.03      194.88     24.29 o 
   4   4   1     1293.28     1315.49     33.65 o 
   5   4   1      778.26      734.70     28.82 o 
   6   4   1       14.42       22.51     20.04 o 
   7   4   1       22.33       14.45     15.93 o 
   8   4   1      387.67      377.39     23.08 o 
   9   4   1      185.75      202.84     37.53 o 
  10   4   1       29.82       73.72     36.08 o 
  11   4   1       14.30      -14.82     35.56 o 
  12   4   1       35.18       72.53     69.41 o 
 -11   5   1       46.92      -47.57     67.85 o 
 -10   5   1       49.28       74.80     42.53 o 
  -9   5   1      471.88      465.03     48.03 o 
  -8   5   1      621.99      667.38     37.08 o 
  -7   5   1      229.54      243.30     31.40 o 
  -6   5   1      197.79      213.63     22.80 o 
  -5   5   1        0.42        6.64     17.90 o 
  -4   5   1       54.13       53.52     18.91 o 
  -3   5   1        2.36       21.80     24.44 o 
  -2   5   1       22.59       18.68     19.85 o 
  -1   5   1      587.36      603.08     28.11 o 
   0   5   1      923.88      993.00     34.45 o 
   1   5   1     1697.47     1702.78     56.17 o 
   2   5   1      826.64      870.80     32.88 o 
   3   5   1      329.14      374.41     22.88 o 
   4   5   1      492.44      505.71     25.43 o 
   5   5   1       93.48      109.62     22.39 o 
   6   5   1      177.25      189.26     38.30 o 
   7   5   1       28.29        7.64     33.86 o 
   8   5   1        8.07        2.52     35.74 o 
   9   5   1      268.50      243.82     45.61 o 
  10   5   1       22.28       18.91     40.86 o 
  -9   6   1       63.02      100.60     75.65 o 
  -8   6   1        3.59       25.91     41.41 o 
  -7   6   1       84.00       76.78     45.68 o 
  -6   6   1      105.36      154.12     55.37 o 
  -5   6   1      152.11      183.46     47.18 o 
  -4   6   1      213.76      268.42     37.72 o 
  -3   6   1      103.91       66.89     23.42 o 
  -2   6   1      425.67      527.10     31.98 o 
  -1   6   1      852.51      907.54     34.69 o 
   0   6   1     1066.41     1030.15     40.81 o 
   1   6   1      120.84      146.62     37.39 o 
   2   6   1       16.83       34.78     36.75 o 
   3   6   1      308.03      307.91     46.05 o 
   4   6   1       95.60       95.97     39.43 o 
   5   6   1       28.06       12.40     40.46 o 
   6   6   1       65.40        9.93     41.90 o 
   7   6   1       82.33       66.42     44.94 o 
   8   6   1       51.38       37.39     45.06 o 
   9   6   1       25.71       40.55     70.97 o 
  -7   7   1      113.29      147.77     59.49 o 
  -6   7   1        3.65      -16.46     51.80 o 
  -5   7   1       46.34       23.35     48.80 o 
  -4   7   1      111.14      182.49     71.75 o 
  -3   7   1        2.76        1.56     63.95 o 
  -2   7   1        4.62      -32.75     60.83 o 
   1   7   1       80.71       28.07     67.85 o 
   2   7   1       77.84        4.00     43.71 o 
   3   7   1      326.12      411.64    110.74 o 
   4   7   1       61.64      121.82     51.52 o 
   5   7   1       50.57       38.18     51.06 o 
   6   7   1       16.74       82.74     63.95 o 
   7   7   1        6.67      -38.99     73.31 o 
 -13   0   2      403.64      366.53     55.37 o 
 -12   0   2       21.36        4.68     35.09 o 
 -11   0   2     1011.82      969.36     65.51 o 
 -10   0   2      998.05      980.28     62.39 o 
  -9   0   2      759.00      797.01     53.81 o 
  -8   0   2     8194.91     7958.85    198.16 o 
  -7   0   2    14280.13    13401.81    321.44 o 
  -6   0   2        0.29       -1.82     10.74 o 
  -5   0   2    22738.82    23270.41    545.29 o 
  -4   0   2      180.11      128.68     16.38 o 
  -3   0   2     2180.60     2178.14     75.65 o 
  -2   0   2      860.12     1124.00     27.09 o 
  -1   0   2     5594.89     6715.35    209.00 o 
   0   0   2     7175.79     6660.76    210.56 o 
   1   0   2     4113.62     3643.49    114.64 o 
   2   0   2     9832.40     9731.00    228.73 o 
   3   0   2    27732.94    28299.54    657.98 o 
   4   0   2        4.84        8.79      8.99 o 
   5   0   2     8781.11     8525.46    206.19 o 
   6   0   2     6903.28     6915.76    240.59 o 
   7   0   2     1300.50     1390.33     48.61 o 
   8   0   2     2602.95     2500.32     75.16 o 
   9   0   2       33.62       42.11     29.63 o 
  10   0   2      196.88      191.84     35.87 o 
  11   0   2      865.25      768.94     63.17 o 
  12   0   2      249.59      339.24     53.03 o 
  13   0   2      847.18      879.68     77.21 o 
 -13   1   2      291.67      325.37     40.55 o 
 -12   1   2     1095.38     1024.17     52.00 o 
 -11   1   2      618.62      634.69     40.53 o 
 -10   1   2       15.29       11.87     19.83 o 
  -9   1   2      907.30      786.32     37.00 o 
  -8   1   2     2479.08     2341.20    118.94 o 
  -7   1   2     3673.62     3757.38     81.41 o 
  -6   1   2      740.24      845.30     46.04 o 
  -5   1   2       48.62       98.06      9.40 o 
  -4   1   2     6575.60     6396.81    115.27 o 
  -3   1   2     8495.88     9449.50    166.08 o 
  -2   1   2     1095.16     1508.13    143.95 o 
  -1   1   2       24.85       25.33      4.32 o 
   0   1   2     2085.32     1953.11    224.21 o 
   1   1   2     6110.08     6388.70    118.19 o 
   2   1   2       35.15       59.68      4.82 o 
   3   1   2     4071.88     3978.68    132.10 o 
   4   1   2     1425.15     1440.36     30.49 o 
   5   1   2     3308.46     3349.67     62.31 o 
   6   1   2     2368.33     2293.80     77.33 o 
   7   1   2     2032.47     1850.25     47.47 o 
   8   1   2      770.97      748.14     31.40 o 
   9   1   2     1453.55     1473.35     46.70 o 
  10   1   2      431.15      467.95     29.54 o 
  11   1   2      683.87      704.59     76.82 o 
  12   1   2       16.63       56.56     28.84 o 
  13   1   2       21.60       77.99     46.01 o 
 -13   2   2        9.00       19.50     45.23 o 
 -12   2   2      130.33      154.30     35.87 o 
 -11   2   2     1043.86      997.03     44.20 o 
 -10   2   2      829.01      757.99     35.74 o 
  -9   2   2     1488.52     1398.28     45.48 o 
  -8   2   2      100.55       81.41     18.51 o 
  -7   2   2      322.19      308.91     16.33 o 
  -6   2   2    12212.41    11391.75    204.06 o 
  -5   2   2      670.95      676.12     22.13 o 
  -4   2   2    15860.03    17182.72    352.32 o 
  -3   2   2     1821.89     1682.76     32.18 o 
  -2   2   2     6532.92     6841.57    124.35 o 
  -1   2   2     1305.41     1309.19     27.28 o 
   0   2   2    11312.85    11466.15    228.09 o 
   1   2   2        0.19       19.01      5.87 o 
   2   2   2    13864.51    13948.28    200.65 o 
   3   2   2     2829.01     2741.76     43.66 o 
   4   2   2    21304.87    20646.87    296.09 o 
   5   2   2     3682.75     3807.17     60.76 o 
   6   2   2     1048.11      974.08     31.95 o 
   7   2   2     1462.67     1326.86     40.12 o 
   8   2   2     2263.09     2182.14     56.92 o 
   9   2   2      829.01      701.27     33.98 o 
  10   2   2      187.52      213.18     25.04 o 
  11   2   2       28.28       21.17     24.66 o 
  12   2   2     1295.20     1236.76     58.16 o 
 -12   3   2      333.74      304.36     32.87 o 
 -11   3   2       92.56      126.60     26.97 o 
 -10   3   2       44.82       40.60     22.80 o 
  -9   3   2      261.14      245.05     26.39 o 
  -8   3   2     1853.15     1827.43     39.34 o 
  -7   3   2      545.46      563.89     21.50 o 
  -6   3   2      494.88      532.24     39.73 o 
  -5   3   2      138.31      162.76     30.89 o 
  -4   3   2     4568.35     4525.92    157.80 o 
  -3   3   2      355.36      340.77     19.02 o 
  -2   3   2     5531.46     5951.14    100.99 o 
  -1   3   2      272.05      335.43     20.24 o 
   0   3   2     2749.50     2516.49     72.21 o 
   1   3   2     1141.90     1250.58     77.67 o 
   2   3   2     8160.98     7884.50    296.83 o 
   3   3   2      148.23      187.77     16.32 o 
   4   3   2      952.08     1023.67     73.95 o 
   5   3   2      547.91      495.69     21.55 o 
   6   3   2     2057.96     1876.47     37.13 o 
   7   3   2        3.58       26.72     18.80 o 
   8   3   2       85.63       85.17     20.20 o 
   9   3   2      221.25      258.63     26.40 o 
  10   3   2      876.16      822.31     40.26 o 
  11   3   2      229.64      203.19     50.69 o 
  12   3   2        6.08      -43.67     61.61 o 
 -12   4   2       17.78       11.70     64.73 o 
 -11   4   2       60.08       57.24     25.64 o 
 -10   4   2      781.87      754.50     37.25 o 
  -9   4   2       45.68       32.46     18.28 o 
  -8   4   2      141.97      153.33     18.84 o 
  -7   4   2     1916.65     1935.25     51.33 o 
  -6   4   2      587.85      546.49     27.80 o 
  -5   4   2     7244.35     7181.32    138.26 o 
  -4   4   2      335.91      383.12     22.39 o 
  -3   4   2        2.68        3.46     14.31 o 
  -2   4   2      595.85      603.14     31.20 o 
  -1   4   2     3760.66     3562.25     79.17 o 
   0   4   2       80.31      108.83     18.01 o 
   1   4   2       46.38       87.26     13.64 o 
   2   4   2      661.57      700.60     36.02 o 
   3   4   2    12466.02    12504.44    203.35 o 
   4   4   2      638.36      627.38     24.12 o 
   5   4   2     3079.61     2940.14    104.91 o 
   6   4   2     1038.07     1002.05     30.26 o 
   7   4   2      407.30      440.78     64.01 o 
   8   4   2      264.69      286.03     37.45 o 
   9   4   2       85.38      106.02     37.82 o 
  10   4   2       22.32       33.04     34.09 o 
  11   4   2      333.78      237.08     69.41 o 
 -11   5   2      145.59      144.27     76.43 o 
 -10   5   2        7.73       41.39     28.44 o 
  -9   5   2      251.47      297.96     31.70 o 
  -8   5   2        8.50       14.77     21.50 o 
  -7   5   2      683.55      742.86     33.16 o 
  -6   5   2       73.61       64.62     20.63 o 
  -5   5   2     2133.78     2168.84     52.28 o 
  -4   5   2      811.65      767.97     35.72 o 
  -3   5   2     3855.32     3915.73    164.35 o 
  -2   5   2       85.92       94.02     23.79 o 
  -1   5   2        3.61      -11.89     16.90 o 
   0   5   2       41.65       32.32     17.81 o 
   1   5   2     4424.75     4454.99     76.05 o 
   2   5   2        5.10       -2.97     15.74 o 
   3   5   2       25.71       42.72     20.30 o 
   4   5   2      112.65      117.49     31.68 o 
   5   5   2     2550.59     2523.47    119.71 o 
   6   5   2       26.45       31.55     41.72 o 
   7   5   2      304.19      345.81     44.07 o 
   8   5   2       13.51       35.04     36.28 o 
   9   5   2       94.42       27.79     37.62 o 
  10   5   2       51.69       92.02     66.29 o 
  -9   6   2      291.53      331.90     53.96 o 
  -8   6   2      205.23      336.18     54.77 o 
  -7   6   2      135.77      129.95     45.14 o 
  -6   6   2      779.34      885.85     65.45 o 
  -5   6   2       18.95       17.79     23.92 o 
  -4   6   2       47.27       49.43     24.02 o 
  -3   6   2        1.47       10.53     25.24 o 
  -2   6   2       44.12       44.74     26.55 o 
  -1   6   2     1080.86     1093.17     49.61 o 
   0   6   2        1.07        8.19     33.09 o 
   1   6   2      152.13      139.59     37.30 o 
   2   6   2      888.86      932.40     60.71 o 
   3   6   2       14.76       17.80     35.41 o 
   4   6   2      427.10      446.06     50.14 o 
   5   6   2       11.56       -7.83     39.36 o 
   6   6   2      121.71      141.41     46.16 o 
   7   6   2      512.32      515.00     55.42 o 
   8   6   2       12.13       40.52     43.08 o 
   9   6   2      140.39       48.35     71.75 o 
  -7   7   2        8.88      -74.09     74.09 o 
  -6   7   2       22.33       12.48     74.09 o 
  -5   7   2       67.13       79.55     72.53 o 
  -4   7   2      525.44      620.77     88.90 o 
  -3   7   2       61.46       42.89     66.29 o 
  -2   7   2      365.06      400.07     77.21 o 
  -1   7   2       77.56       28.85     56.15 o 
   0   7   2      231.12      222.13     45.63 o 
   1   7   2       76.68      -19.85     66.29 o 
   2   7   2      495.06      487.49    137.64 o 
   3   7   2       96.02       97.40     59.66 o 
   4   7   2       10.49      -21.08     46.65 o 
   5   7   2       24.66       62.43     51.13 o 
   6   7   2      303.09      365.47     60.06 o 
 -13   1   3      251.19      289.11     42.11 o 
 -12   1   3       91.21      102.41     30.80 o 
 -11   1   3      234.36      230.67     31.58 o 
 -10   1   3       35.98       48.37     22.59 o 
  -9   1   3       64.70       60.29     17.12 o 
  -8   1   3       41.11       39.60     14.35 o 
  -7   1   3       41.82       49.54     13.59 o 
  -6   1   3     3448.45     3163.64    102.03 o 
  -5   1   3    11505.80    11918.04    210.86 o 
  -4   1   3    11049.98    11405.07    200.95 o 
  -3   1   3     7086.63     7169.72    157.14 o 
  -2   1   3     6737.92     6780.63    103.78 o 
  -1   1   3     5285.14     4948.34     98.04 o 
   0   1   3     1492.38     1664.62     36.36 o 
   1   1   3     8926.70     9060.52    152.22 o 
   2   1   3      133.84      127.89     19.14 o 
   3   1   3      194.41      205.26     13.39 o 
   4   1   3     4912.64     4874.56    130.91 o 
   5   1   3     6615.94     6547.20    114.98 o 
   6   1   3     4000.08     3903.09     73.34 o 
   7   1   3     3211.41     3345.30     80.37 o 
   8   1   3      607.48      614.40     30.32 o 
   9   1   3      188.09      206.59     21.94 o 
  10   1   3       17.62       32.76     20.84 o 
  11   1   3        3.12        3.70     25.05 o 
  12   1   3      203.26      228.24     35.28 o 
  13   1   3       44.58       14.04     45.23 o 
 -13   2   3       14.79       13.26     45.23 o 
 -12   2   3       43.48       41.45     28.30 o 
 -11   2   3       16.96       39.80     23.61 o 
 -10   2   3        0.59        7.67     19.35 o 
  -9   2   3        8.00       -5.79     17.22 o 
  -8   2   3      193.72      207.27     31.29 o 
  -7   2   3        2.71        8.33     12.02 o 
  -6   2   3      171.83      219.37     34.43 o 
  -5   2   3     1588.69     1670.01     68.64 o 
  -4   2   3      200.53      237.35     11.56 o 
  -3   2   3     1319.19     1422.81     63.94 o 
  -2   2   3      256.27      308.42     14.25 o 
  -1   2   3     1365.95     1412.15     64.32 o 
   0   2   3      380.12      432.73     23.18 o 
   1   2   3      926.26     1002.35     37.85 o 
   2   2   3     2940.07     3125.83     87.48 o 
   3   2   3     1821.93     1811.67     84.53 o 
   4   2   3      148.76      244.60     32.00 o 
   5   2   3      832.36      820.85     24.26 o 
   6   2   3      445.45      509.41     54.55 o 
   7   2   3      312.97      336.63     21.66 o 
   8   2   3       40.58       35.13     18.01 o 
   9   2   3       11.16       28.48     19.73 o 
  10   2   3       86.94      107.91     23.33 o 
  11   2   3       44.14       27.24     23.91 o 
  12   2   3       59.56       94.36     49.13 o 
 -12   3   3      286.95      301.17     32.44 o 
 -11   3   3       55.13       80.34     27.21 o 
 -10   3   3      250.41      292.32     29.51 o 
  -9   3   3      182.50      179.62     20.88 o 
  -8   3   3      227.03      231.51     17.53 o 
  -7   3   3      226.67      212.29     16.36 o 
  -6   3   3      465.98      426.04     19.14 o 
  -5   3   3     5342.33     5297.86     89.45 o 
  -4   3   3     8286.35     8385.65    154.66 o 
  -3   3   3     3664.45     3678.32     76.32 o 
  -2   3   3     4046.37     3877.93     69.76 o 
  -1   3   3      764.81      872.86     36.13 o 
   0   3   3     4057.76     4368.05     97.59 o 
   1   3   3      977.30     1015.52     24.78 o 
   2   3   3      198.65      197.69     12.49 o 
   3   3   3     1834.45     1789.80     41.31 o 
   4   3   3      627.40      591.60     19.49 o 
   5   3   3     4606.01     4249.08     73.11 o 
   6   3   3     3360.96     3274.97     81.30 o 
   7   3   3        5.37        3.32     16.63 o 
   8   3   3      623.43      616.78     32.36 o 
   9   3   3       26.88       51.44     27.73 o 
  10   3   3        9.66       -3.61     29.03 o 
  11   3   3       72.13       80.69     35.32 o 
  12   3   3       36.11       14.82     64.73 o 
 -12   4   3        1.24        6.20     32.93 o 
 -11   4   3      113.20      102.03     27.45 o 
 -10   4   3       76.04      113.37     21.18 o 
  -9   4   3       78.53       83.34     18.90 o 
  -8   4   3        0.32      -11.18     16.49 o 
  -7   4   3      934.57      896.91     37.82 o 
  -6   4   3     1275.27     1261.94     39.48 o 
  -5   4   3      266.00      364.79     23.98 o 
  -4   4   3      563.73      616.34     61.09 o 
  -3   4   3      888.42      934.36     37.70 o 
  -2   4   3     1768.37     1812.59     92.30 o 
  -1   4   3      425.30      366.85     21.24 o 
   0   4   3      416.87      359.10     24.54 o 
   1   4   3     1004.62     1018.82     28.92 o 
   2   4   3      536.20      554.31     31.52 o 
   3   4   3     1703.06     1664.91    159.28 o 
   4   4   3     1815.09     1686.21     49.53 o 
   5   4   3        5.40       13.99     14.51 o 
   6   4   3      206.80      230.79     33.65 o 
   7   4   3      200.30      216.46     32.96 o 
   8   4   3       65.38       50.56     31.53 o 
   9   4   3       68.92       53.64     34.62 o 
  10   4   3       57.00       62.43     35.32 o 
  11   4   3       44.39       74.09     69.41 o 
 -11   5   3      207.47      174.69     77.21 o 
 -10   5   3        8.76        4.34     30.23 o 
  -9   5   3       76.36       46.03     24.15 o 
  -8   5   3      142.40      198.94     25.33 o 
  -7   5   3       36.15       50.41     21.27 o 
  -6   5   3      605.12      625.93     33.32 o 
  -5   5   3       97.17      101.43     23.58 o 
  -4   5   3      733.23      753.41     36.37 o 
  -3   5   3     1949.78     1962.35    109.24 o 
  -2   5   3      495.98      568.59     33.38 o 
  -1   5   3      629.13      660.18     30.20 o 
   0   5   3       92.72       58.52     17.38 o 
   1   5   3        2.91        6.42     20.14 o 
   2   5   3      190.66      207.08     33.15 o 
   3   5   3      335.41      292.55     37.41 o 
   4   5   3      340.87      356.52     39.84 o 
   5   5   3     1017.60     1078.54     60.54 o 
   6   5   3     1002.37      975.97     77.99 o 
   7   5   3      624.32      591.58     86.56 o 
   8   5   3       22.79       14.04     34.27 o 
   9   5   3      260.80      262.61     47.68 o 
  10   5   3        0.46       -7.80     64.73 o 
  -9   6   3       52.63       56.33     73.70 o 
  -8   6   3       57.89       83.64     33.00 o 
  -7   6   3      113.44      161.38     33.38 o 
  -6   6   3      242.36      250.47     29.23 o 
  -5   6   3      381.99      341.67     30.41 o 
  -4   6   3       75.89       78.02     28.10 o 
  -3   6   3      120.10      122.14     36.51 o 
  -2   6   3      792.94      782.09     72.53 o 
  -1   6   3      836.79      881.12    100.21 o 
   0   6   3        2.29      -18.64     34.14 o 
   1   6   3       73.05       18.85     33.64 o 
   2   6   3      336.24      352.39     46.09 o 
   3   6   3      744.82      801.89     61.17 o 
   4   6   3      781.54      856.91     90.46 o 
   5   6   3      591.85      648.22     57.18 o 
   6   6   3        2.75       13.42     40.21 o 
   7   6   3        1.52        7.36     40.41 o 
   8   6   3       68.77       54.24     44.50 o 
   9   6   3       49.26       40.55     72.53 o 
  -7   7   3      238.85      234.74     88.12 o 
  -6   7   3      102.58       56.93     77.99 o 
  -5   7   3      413.83      537.32     89.68 o 
  -4   7   3      138.98      155.19     73.31 o 
  -3   7   3       36.39       47.48     41.01 o 
  -2   7   3      130.57      140.23     35.44 o 
  -1   7   3        4.75      -33.85     36.84 o 
   0   7   3       77.82      100.21     45.22 o 
   1   7   3      108.88       -5.93     54.20 o 
   2   7   3      136.03      146.10     47.72 o 
   3   7   3      247.74      230.65     52.84 o 
   4   7   3       35.14       28.80     54.59 o 
   5   7   3      200.80      261.12     57.15 o 
   6   7   3       93.98       60.83     70.97 o 
 -13   0   4        2.20       28.07     45.23 o 
 -12   0   4     1861.94     1626.78     90.46 o 
 -11   0   4      165.41      167.67     38.99 o 
 -10   0   4     1681.34     1729.72     87.34 o 
  -9   0   4       33.04       26.52     25.74 o 
  -8   0   4     1435.66     1244.15     45.49 o 
  -7   0   4     3551.93     3484.40    128.68 o 
  -6   0   4     8793.82     9420.68    304.92 o 
  -5   0   4        7.21       36.65     17.94 o 
  -4   0   4     5388.15     4973.38    125.17 o 
  -3   0   4      135.25      176.72     10.99 o 
  -2   0   4    76480.70    76413.58   1361.64 o 
  -1   0   4      210.94      136.92      6.57 o 
   0   0   4       52.41       84.49     19.50 o 
   1   0   4     6141.69     5736.23    138.29 o 
   2   0   4    33899.65    33348.99    777.76 o 
   3   0   4       99.38      102.12     10.30 o 
   4   0   4     6715.49     7144.28    173.99 o 
   5   0   4       96.84      125.75     15.32 o 
   6   0   4    15716.36    15622.21    372.74 o 
   7   0   4        1.08      -10.84     16.20 o 
   8   0   4     4516.05     4487.46    122.25 o 
   9   0   4      525.81      562.28     48.35 o 
  10   0   4      172.46      177.03     41.33 o 
  11   0   4     1243.03     1269.61     80.33 o 
  12   0   4      373.51      368.87     50.69 o 
  13   0   4       28.31       41.33     48.35 o 
 -13   1   4      288.67      234.64     72.14 o 
 -12   1   4      690.59      734.64     45.92 o 
 -11   1   4        0.32        2.24     42.89 o 
 -10   1   4     1682.24     1565.17    179.37 o 
  -9   1   4     1036.97     1014.75     36.94 o 
  -8   1   4     4620.58     4483.17     96.69 o 
  -7   1   4       21.90       37.63     16.26 o 
  -6   1   4     3441.76     3397.46     66.86 o 
  -5   1   4      792.37      831.02     36.84 o 
  -4   1   4    16566.28    17605.45    306.38 o 
  -3   1   4      162.10      267.15     11.97 o 
  -2   1   4     1569.28     1474.34     74.74 o 
  -1   1   4       62.88       66.15      6.10 o 
   0   1   4    59579.90    56804.55   2278.81 o 
   1   1   4     3652.26     3791.67    140.07 o 
   2   1   4      186.58      157.78     14.30 o 
   3   1   4      605.65      562.49     63.04 o 
   4   1   4    17809.76    17648.06    294.94 o 
   5   1   4     1526.68     1479.68     81.61 o 
   6   1   4      766.69      782.67     37.82 o 
   7   1   4       98.14      134.62     14.72 o 
   8   1   4     3915.56     3866.87    204.32 o 
   9   1   4      908.87      875.40     36.38 o 
  10   1   4      388.07      431.99     30.03 o 
  11   1   4       92.72       93.65     27.84 o 
  12   1   4      543.44      508.52     43.26 o 
  13   1   4      189.48      258.13     53.81 o 
 -13   2   4      190.37      167.41     33.09 o 
 -12   2   4        4.13      -17.20     37.82 o 
 -11   2   4     3732.99     3365.96    138.94 o 
 -10   2   4       19.27       20.72     20.32 o 
  -9   2   4       64.02       52.19     19.85 o 
  -8   2   4      687.78      727.25     29.65 o 
  -7   2   4     4541.33     4310.43     86.01 o 
  -6   2   4     1405.40     1327.64     34.79 o 
  -5   2   4      255.55      359.64     27.58 o 
  -4   2   4      258.71      257.28     13.62 o 
  -3   2   4    30484.15    31145.80    538.60 o 
  -2   2   4     2269.65     2316.24     42.78 o 
  -1   2   4    19929.17    19194.72    522.83 o 
   0   2   4     2200.77     1990.66     81.69 o 
   1   2   4     1587.47     1615.49     32.82 o 
   2   2   4     4957.42     4843.21     72.89 o 
   3   2   4    13051.40    12924.99    187.09 o 
   4   2   4        4.86        2.99     10.58 o 
   5   2   4     3531.95     3258.81    121.29 o 
   6   2   4      247.80      247.54     18.92 o 
   7   2   4     6923.50     6666.96    137.08 o 
   8   2   4      468.76      477.54     39.46 o 
   9   2   4      555.90      560.95     31.72 o 
  10   2   4     1272.23     1278.24     47.42 o 
  11   2   4      145.00      141.67     36.54 o 
  12   2   4      421.10      354.06     60.83 o 
 -12   3   4      107.14      101.70     28.51 o 
 -11   3   4       26.01       51.14     23.19 o 
 -10   3   4      110.96      128.51     23.98 o 
  -9   3   4     2459.69     2248.29     47.23 o 
  -8   3   4      124.94      122.14     16.71 o 
  -7   3   4      306.98      296.10     18.13 o 
  -6   3   4      127.83      174.64     15.70 o 
  -5   3   4     4859.63     4717.75     93.52 o 
  -4   3   4      586.12      663.95     37.06 o 
  -3   3   4     2985.07     2941.90     97.14 o 
  -2   3   4      460.06      443.62     17.94 o 
  -1   3   4     6846.84     6740.00    341.60 o 
   0   3   4        6.09       22.24     11.94 o 
   1   3   4     7052.73     7042.80    116.55 o 
   2   3   4      166.28      204.54     22.29 o 
   3   3   4      870.90      785.79     28.20 o 
   4   3   4     1635.10     1623.72     32.09 o 
   5   3   4     4355.23     3979.05    158.04 o 
   6   3   4       77.63       95.87     19.14 o 
   7   3   4      155.48      149.76     20.02 o 
   8   3   4      398.03      390.98     36.30 o 
   9   3   4     1058.18      907.95    108.01 o 
  10   3   4       13.64       23.34     33.16 o 
  11   3   4       10.89       21.96     36.70 o 
  12   3   4      121.84      203.54     73.31 o 
 -12   4   4      461.86      503.21     43.95 o 
 -11   4   4        2.81        6.71     26.00 o 
 -10   4   4     1094.72     1008.20     36.16 o 
  -9   4   4       57.46       61.69     19.69 o 
  -8   4   4      222.34      237.78     21.92 o 
  -7   4   4      526.53      546.91     29.44 o 
  -6   4   4      624.72      623.73     30.10 o 
  -5   4   4     1386.75     1256.51     39.77 o 
  -4   4   4     2727.54     2826.14     66.10 o 
  -3   4   4      792.38      737.58     32.01 o 
  -2   4   4    11400.12    11072.14    204.75 o 
  -1   4   4      875.85      902.47     53.24 o 
   0   4   4      333.74      328.09     17.80 o 
   1   4   4     1341.44     1277.48     33.00 o 
   2   4   4     1891.76     1835.11     39.75 o 
   3   4   4       33.20       50.54     12.04 o 
   4   4   4      167.61      173.21     27.51 o 
   5   4   4      527.02      512.00     66.68 o 
   6   4   4     2134.39     2023.23     98.26 o 
   7   4   4        1.36      -14.82     31.19 o 
   8   4   4     1654.61     1522.18     68.61 o 
   9   4   4      692.52      711.44     53.28 o 
  10   4   4      115.64       98.70     39.47 o 
  11   4   4      453.63      393.83     82.66 o 
 -11   5   4        0.22       -5.66     39.79 o 
 -10   5   4      136.62      239.92     36.50 o 
  -9   5   4        9.13      -16.48     22.85 o 
  -8   5   4      394.91      380.28     28.87 o 
  -7   5   4      143.07       92.71     25.23 o 
  -6   5   4      130.86      178.86     26.28 o 
  -5   5   4      142.18      155.75     24.41 o 
  -4   5   4     1490.78     1508.76     50.39 o 
  -3   5   4        2.66       27.31     24.45 o 
  -2   5   4       70.82      149.28     47.68 o 
  -1   5   4       53.96       42.08     18.34 o 
   0   5   4     2079.94     1945.61    131.80 o 
   1   5   4      663.21      645.65     46.25 o 
   2   5   4      410.00      385.60     38.65 o 
   3   5   4      198.16      213.97     34.38 o 
   4   5   4      410.13      436.27     41.86 o 
   5   5   4        9.70        5.51     31.37 o 
   6   5   4      252.68      262.12     48.35 o 
   7   5   4      262.92      312.66     44.07 o 
   8   5   4      110.91      130.05     41.26 o 
   9   5   4       24.08       11.90     37.82 o 
  10   5   4      222.07      194.18     80.33 o 
  -9   6   4       73.03       77.50     34.65 o 
  -8   6   4      131.10      156.89     39.55 o 
  -7   6   4       22.80       22.35     26.53 o 
  -6   6   4      361.85      373.95     31.65 o 
  -5   6   4       41.79       44.09     27.06 o 
  -4   6   4       52.06       14.86     30.30 o 
  -3   6   4      487.84      560.20     62.00 o 
  -2   6   4       37.83       24.08     34.46 o 
  -1   6   4      582.74      612.02     51.14 o 
   0   6   4      297.67      181.91     41.01 o 
   1   6   4       11.96       -7.90     31.98 o 
   2   6   4      148.67      103.09     38.96 o 
   3   6   4       30.74       45.80     36.50 o 
   4   6   4       25.94       22.91     38.00 o 
   5   6   4      157.13      180.92     46.30 o 
   6   6   4       20.68       27.04     42.29 o 
   7   6   4      219.15      216.92     47.98 o 
   8   6   4      173.39      162.99     73.31 o 
  -7   7   4       23.04      -18.72     77.21 o 
  -6   7   4        1.07      -35.09     74.87 o 
  -5   7   4      273.06      398.52     65.51 o 
  -4   7   4      204.16      217.48     44.27 o 
  -3   7   4      210.69      215.03     42.18 o 
  -2   7   4       10.45       95.48     40.76 o 
  -1   7   4      323.61      347.10     50.14 o 
   0   7   4      283.49      199.22     47.03 o 
   1   7   4      795.44      614.54     62.86 o 
   2   7   4      153.65      180.56     46.48 o 
   3   7   4       95.32      121.66     49.31 o 
   4   7   4       47.80       54.16     47.93 o 
   5   7   4      156.77      217.52     92.41 o 
   6   7   4       25.36      109.96     72.53 o 
   1   8   4       23.04       13.26     74.09 o 
 -13   1   5       67.10      113.73     32.36 o 
 -12   1   5      205.38      270.81     33.88 o 
 -11   1   5      637.30      677.95     43.22 o 
 -10   1   5     1176.43     1034.40     53.03 o 
  -9   1   5     3030.62     2869.20     69.81 o 
  -8   1   5     4059.43     4146.07    108.60 o 
  -7   1   5      370.58      460.16     21.74 o 
  -6   1   5      251.87      231.18     22.32 o 
  -5   1   5      338.41      364.00     19.53 o 
  -4   1   5       36.84       81.39     16.11 o 
  -3   1   5       59.61       64.49      9.34 o 
  -2   1   5     3014.62     3140.52     55.53 o 
  -1   1   5    35274.95    35414.41    626.41 o 
   0   1   5    42107.46    41499.17    994.84 o 
   1   1   5    26150.99    25902.31    520.35 o 
   2   1   5     2629.70     2409.43    139.45 o 
   3   1   5      128.21      142.02      9.55 o 
   4   1   5       12.52       31.13      8.96 o 
   5   1   5      492.03      469.21     19.39 o 
   6   1   5        7.14       10.26     11.04 o 
   7   1   5      836.62      849.76     50.43 o 
   8   1   5     1817.08     1851.40     51.65 o 
   9   1   5     2024.37     1925.27     55.09 o 
  10   1   5      767.90      763.22     54.84 o 
  11   1   5      358.23      370.35     37.30 o 
  12   1   5      137.71      152.85     52.25 o 
 -13   2   5       54.44       93.99     34.46 o 
 -12   2   5       44.44       45.96     30.75 o 
 -11   2   5        3.20       29.35     23.22 o 
 -10   2   5      202.06      228.47     29.79 o 
  -9   2   5       13.14        9.05     17.85 o 
  -8   2   5      158.12      264.33     28.32 o 
  -7   2   5      527.79      529.06     23.96 o 
  -6   2   5      143.04      163.39     14.49 o 
  -5   2   5      206.64      204.19     18.80 o 
  -4   2   5      202.64      211.58     17.78 o 
  -3   2   5     2646.76     2945.44     67.26 o 
  -2   2   5      830.29      800.26     26.56 o 
  -1   2   5     1007.21      945.54     22.99 o 
   0   2   5      998.56     1168.08     57.97 o 
   1   2   5      773.60      842.72     25.55 o 
   2   2   5       26.17       56.96      7.57 o 
   3   2   5      702.99      734.85     20.81 o 
   4   2   5       42.54       52.38     14.63 o 
   5   2   5      369.22      338.14     28.16 o 
   6   2   5       36.27       51.84     14.52 o 
   7   2   5      177.43      207.13     32.10 o 
   8   2   5       85.15       78.97     20.55 o 
   9   2   5      187.82      224.10     26.29 o 
  10   2   5       92.28      116.09     32.78 o 
  11   2   5       36.98       59.23     36.08 o 
  12   2   5        4.36       14.04     43.67 o 
 -12   3   5      450.08      457.82     33.33 o 
 -11   3   5      733.10      671.52     34.33 o 
 -10   3   5      634.37      655.76     46.57 o 
  -9   3   5      414.38      474.60     28.28 o 
  -8   3   5       72.30       84.07     15.92 o 
  -7   3   5      103.31      119.42     15.48 o 
  -6   3   5       62.99       75.04     13.17 o 
  -5   3   5        7.17       25.92     13.80 o 
  -4   3   5        5.81       16.43     12.33 o 
  -3   3   5      959.19      974.68     27.42 o 
  -2   3   5     5670.97     5582.81     96.86 o 
  -1   3   5     1420.38     1258.79     81.61 o 
   0   3   5     6653.53     6653.26    135.44 o 
   1   3   5     4445.25     4207.92     82.62 o 
   2   3   5      362.16      341.35     12.84 o 
   3   3   5      164.45      173.12      9.94 o 
   4   3   5       30.18       37.62      8.28 o 
   5   3   5      155.21      186.34     24.08 o 
   6   3   5      191.66      158.16     30.41 o 
   7   3   5      100.03       74.54     26.04 o 
   8   3   5     1509.45     1414.62     64.83 o 
   9   3   5       56.40       52.84     30.58 o 
  10   3   5      197.00      308.17     51.47 o 
  11   3   5      435.46      494.07     54.20 o 
  12   3   5       68.97       74.09     70.19 o 
 -12   4   5        6.73        4.88     32.94 o 
 -11   4   5       16.61       17.41     21.37 o 
 -10   4   5       21.27       27.96     20.93 o 
  -9   4   5        8.82       31.07     18.74 o 
  -8   4   5       94.12      114.92     22.25 o 
  -7   4   5      292.07      338.53     25.68 o 
  -6   4   5      607.13      603.37     30.15 o 
  -5   4   5      114.43      117.76     19.76 o 
  -4   4   5      904.78      865.44     68.98 o 
  -3   4   5      407.69      427.34     25.66 o 
  -2   4   5     1922.79     1871.85     44.40 o 
  -1   4   5     1198.64     1078.99     32.79 o 
   0   4   5       33.42       55.20     12.41 o 
   1   4   5      166.93      214.73     18.71 o 
   2   4   5     2776.51     2678.86     87.25 o 
   3   4   5     1037.51      950.02     49.63 o 
   4   4   5      121.45      123.22     26.74 o 
   5   4   5       57.18       66.65     26.45 o 
   6   4   5     1012.40      961.85    109.96 o 
   7   4   5       86.62      104.30     33.07 o 
   8   4   5      235.01      217.26     42.89 o 
   9   4   5       38.76       33.74     37.41 o 
  10   4   5      148.83      119.64     40.61 o 
  11   4   5        0.92       53.03     70.97 o 
 -11   5   5      295.20      316.97     57.62 o 
 -10   5   5      259.94      305.55     30.81 o 
  -9   5   5      169.21      188.51     27.67 o 
  -8   5   5      131.63      120.39     26.93 o 
  -7   5   5       62.00       93.73     39.12 o 
  -6   5   5       58.26       47.60     24.38 o 
  -5   5   5      144.32      150.42     26.49 o 
  -4   5   5        2.01        9.82     20.92 o 
  -3   5   5      748.55      742.90     44.92 o 
  -2   5   5     1168.38     1156.34     55.81 o 
  -1   5   5     1806.67     1667.07     54.51 o 
   0   5   5      831.81      820.57     47.51 o 
   1   5   5     1279.02     1308.23     61.07 o 
   2   5   5      312.75      278.77     36.52 o 
   3   5   5       71.37       95.82     32.04 o 
   4   5   5      157.59      115.96     33.42 o 
   5   5   5        3.06      -29.31     29.47 o 
   6   5   5       19.28       36.96     52.64 o 
   7   5   5      391.56      425.82     46.87 o 
   8   5   5      132.72      139.59     42.46 o 
   9   5   5       99.67      123.95     46.74 o 
  10   5   5       29.63       60.83     73.31 o 
  -9   6   5      102.86       96.72     35.85 o 
  -8   6   5       15.74       19.34     27.84 o 
  -7   6   5      162.36      151.38     41.52 o 
  -6   6   5      342.57      336.78     39.84 o 
  -5   6   5        7.37       45.71     32.72 o 
  -4   6   5      248.39      285.26     38.41 o 
  -3   6   5      671.63      686.98     49.95 o 
  -2   6   5      387.32      419.77     60.44 o 
  -1   6   5      268.18      203.11     40.15 o 
   0   6   5        0.36      -34.46     34.46 o 
   1   6   5      506.94      541.53     48.34 o 
   2   6   5      250.18      251.45     42.24 o 
   3   6   5      324.28      346.69     45.72 o 
   4   6   5      115.91      111.52     41.94 o 
   5   6   5       87.16      147.91     45.14 o 
   6   6   5       53.28       59.72     44.64 o 
   7   6   5      118.54       78.37     45.76 o 
   8   6   5       46.22      -11.70     67.07 o 
  -7   7   5       43.71       43.07     45.44 o 
  -6   7   5        8.38      -33.50     42.41 o 
  -5   7   5       41.22       -9.91     38.64 o 
  -4   7   5       68.97       64.89     39.11 o 
  -3   7   5      162.41      139.58     54.20 o 
  -2   7   5      230.47      162.31     46.31 o 
  -1   7   5      170.74      202.26     47.70 o 
   0   7   5      220.00      208.67     51.54 o 
   1   7   5      151.43      141.03     51.25 o 
   2   7   5       67.40       90.37     46.27 o 
   3   7   5       59.36       22.37     47.19 o 
   4   7   5        2.29       71.79     48.62 o 
   5   7   5       29.03       11.88     60.83 o 
   6   7   5       98.65       75.65     72.53 o 
  -1   8   5       48.29       52.25     72.53 o 
   0   8   5        5.49      -27.67     38.68 o 
   1   8   5       40.51        4.68     67.85 o 
 -13   0   6      793.69      777.52     73.31 o 
 -12   0   6     2305.51     2197.64    109.18 o 
 -11   0   6      330.91      405.53     51.47 o 
 -10   0   6       91.20       98.26     35.87 o 
  -9   0   6     5361.37     5357.62    193.40 o 
  -8   0   6      273.32      304.14     35.09 o 
  -7   0   6    13659.17    13627.23    438.28 o 
  -6   0   6      162.23      193.40     28.07 o 
  -5   0   6      168.77      150.87     13.10 o 
  -4   0   6     2396.04     2266.78     79.55 o 
  -3   0   6    39796.79    43555.10    776.00 o 
  -2   0   6     2004.60     2317.88     46.50 o 
  -1   0   6     1819.24     1492.50     36.52 o 
   0   0   6     3243.92     2714.29     72.32 o 
   1   0   6    30594.63    31179.00    727.10 o 
   2   0   6     4441.14     3888.69     98.50 o 
   3   0   6    10988.11    10371.86    248.90 o 
   4   0   6     5032.67     4607.20    117.45 o 
   5   0   6     6521.67     6666.77    175.08 o 
   6   0   6     1150.10     1169.36     44.73 o 
   7   0   6      692.66      654.79     48.74 o 
   8   0   6      310.07      351.91     30.51 o 
   9   0   6     1101.42     1195.52     71.75 o 
  10   0   6      134.00      185.61     42.89 o 
  11   0   6     1630.42     1629.12     92.80 o 
  12   0   6      155.25      125.56     49.13 o 
 -13   1   6      105.31      115.94     33.03 o 
 -12   1   6        2.63       24.50     26.75 o 
 -11   1   6     1640.24     1677.63     64.51 o 
 -10   1   6     2228.12     2090.42    103.33 o 
  -9   1   6      936.00      960.01     51.47 o 
  -8   1   6     1350.63     1352.33     49.63 o 
  -7   1   6     3318.39     3410.12     75.59 o 
  -6   1   6     5865.60     5688.99    170.56 o 
  -5   1   6     5364.80     5539.02    103.46 o 
  -4   1   6     3493.16     3750.59     97.55 o 
  -3   1   6     1453.77     1405.65     26.78 o 
  -2   1   6     6855.49     6741.69    189.18 o 
  -1   1   6     4865.50     4996.89     76.24 o 
   0   1   6    17802.21    19467.87    385.72 o 
   1   1   6     1654.16     1613.72    112.72 o 
   2   1   6     5011.70     4821.40     95.42 o 
   3   1   6     3722.33     3767.22    112.68 o 
   4   1   6     3897.94     3862.98     72.15 o 
   5   1   6      268.08      263.63     15.53 o 
   6   1   6     1019.82     1029.80     30.48 o 
   7   1   6      811.40      771.00     28.47 o 
   8   1   6     2713.08     2782.14    121.41 o 
   9   1   6      233.91      270.56     34.36 o 
  10   1   6       19.97       10.90     23.42 o 
  11   1   6      188.39      150.51     44.45 o 
  12   1   6      703.77      808.71     75.65 o 
 -13   2   6      489.61      535.70     47.15 o 
 -12   2   6      506.54      512.72     83.05 o 
 -11   2   6      958.10     1014.61     43.84 o 
 -10   2   6      122.27      168.10     24.52 o 
  -9   2   6        1.51       14.08     16.09 o 
  -8   2   6    10140.39     9516.52    176.83 o 
  -7   2   6       16.12       24.78     13.32 o 
  -6   2   6     3618.38     3726.76     65.85 o 
  -5   2   6     1290.76     1387.81     43.11 o 
  -4   2   6    10759.00    11081.00    171.29 o 
  -3   2   6     1145.22     1099.24     29.30 o 
  -2   2   6     6422.33     6929.24    114.70 o 
  -1   2   6      391.18      432.79     19.73 o 
   0   2   6    15771.65    15846.30    483.79 o 
   1   2   6      310.36      332.87     12.94 o 
   2   2   6    21058.83    21310.83    355.55 o 
   3   2   6     4035.11     3883.48    145.21 o 
   4   2   6        1.44       22.17      9.79 o 
   5   2   6     1325.88     1251.43    192.88 o 
   6   2   6     3807.92     3741.92    115.58 o 
   7   2   6      436.11      509.49     28.12 o 
   8   2   6      207.16      229.13     31.08 o 
   9   2   6      432.28      496.06     42.08 o 
  10   2   6     1962.55     1997.69     81.39 o 
  11   2   6       31.49       23.73     36.42 o 
 -12   3   6        3.88       18.70     25.78 o 
 -11   3   6      277.62      359.46     29.94 o 
 -10   3   6     1678.89     1667.00     59.63 o 
  -9   3   6      287.75      312.08     22.44 o 
  -8   3   6       69.66       81.53     17.23 o 
  -7   3   6      418.70      509.31     22.60 o 
  -6   3   6     3546.57     3471.99     97.25 o 
  -5   3   6      341.47      304.71     39.84 o 
  -4   3   6     3765.93     4089.07     84.37 o 
  -3   3   6     1559.73     1705.91     37.70 o 
  -2   3   6     5976.59     5872.55    104.46 o 
  -1   3   6      243.45      265.61     31.41 o 
   0   3   6     4863.23     4864.37    101.94 o 
   1   3   6      477.99      440.65     13.42 o 
   2   3   6      643.28      690.30     37.99 o 
   3   3   6     1157.53     1123.49     37.93 o 
   4   3   6     6104.10     5835.47    128.11 o 
   5   3   6      159.53      175.68     58.88 o 
   6   3   6       18.54       26.63     25.08 o 
   7   3   6      816.07      845.47     50.59 o 
   8   3   6     1246.93     1243.65     92.02 o 
   9   3   6       69.29       68.29     32.95 o 
  10   3   6        0.38       30.61     34.43 o 
  11   3   6      212.44      209.47     45.19 o 
 -12   4   6      407.08      443.75     50.58 o 
 -11   4   6        1.06       -6.09     21.39 o 
 -10   4   6      308.80      302.23     25.53 o 
  -9   4   6     1767.28     1680.64     52.30 o 
  -8   4   6       64.58       65.76     21.83 o 
  -7   4   6     2344.55     2361.29     61.81 o 
  -6   4   6        4.37       28.64     20.17 o 
  -5   4   6      946.26      982.41     37.40 o 
  -4   4   6      575.25      664.96     32.19 o 
  -3   4   6     1266.50     1229.19     50.03 o 
  -2   4   6      349.88      326.72     24.31 o 
  -1   4   6      579.82      585.73     35.01 o 
   0   4   6      789.77      796.93     42.50 o 
   1   4   6    10987.50    11356.29    290.04 o 
   2   4   6        5.32      -21.49     21.49 o 
   3   4   6      760.68      665.36     60.05 o 
   4   4   6     1679.33     1632.57     65.61 o 
   5   4   6      815.70      750.66     48.74 o 
   6   4   6      391.23      365.34     38.87 o 
   7   4   6        3.02      -13.02     31.20 o 
   8   4   6       87.09       71.36     34.47 o 
   9   4   6      393.06      374.32     47.72 o 
  10   4   6        1.54      -20.63     36.35 o 
  11   4   6      456.55      447.64     86.56 o 
 -11   5   6      174.71      208.87     36.46 o 
 -10   5   6        1.54        3.02     25.10 o 
  -9   5   6      588.19      619.14     35.22 o 
  -8   5   6      140.02      129.05     26.65 o 
  -7   5   6      229.71      317.42     30.46 o 
  -6   5   6        8.47       -9.17     23.34 o 
  -5   5   6     1355.28     1400.71     49.85 o 
  -4   5   6      164.52      217.05     26.82 o 
  -3   5   6        3.26       23.42     29.72 o 
  -2   5   6       58.20      -13.89     28.36 o 
  -1   5   6     5954.03     5599.33    331.59 o 
   0   5   6      764.60      756.49     48.13 o 
   1   5   6      445.01      416.34     73.31 o 
   2   5   6      122.21       98.07     32.30 o 
   3   5   6     2264.49     2285.62     87.94 o 
   4   5   6       24.33       32.16     31.07 o 
   5   5   6      441.15      375.49     42.45 o 
   6   5   6       61.05      117.89     38.87 o 
   7   5   6      716.44      610.93     54.03 o 
   8   5   6       27.27       -3.52     37.66 o 
   9   5   6      179.36      108.40     70.97 o 
  -9   6   6       63.33       41.76     34.06 o 
  -8   6   6      538.76      627.67     52.97 o 
  -7   6   6       35.88       36.66     35.41 o 
  -6   6   6       88.87       66.63     35.79 o 
  -5   6   6      168.67      220.62     75.65 o 
  -4   6   6       12.00       -2.82     30.60 o 
  -3   6   6      185.19      185.13     38.49 o 
  -2   6   6       23.15       10.81     34.62 o 
  -1   6   6       55.39       19.50     35.84 o 
   0   6   6     1100.84     1019.11     63.60 o 
   1   6   6       79.86       41.60     35.09 o 
   2   6   6      768.77      825.27     61.72 o 
   3   6   6      230.61      301.78     46.47 o 
   4   6   6      129.21      124.70     42.29 o 
   5   6   6      324.55      359.81     52.17 o 
   6   6   6       77.84       40.11     44.07 o 
   7   6   6       36.83        9.98     45.52 o 
   8   6   6       41.05       -3.90     74.87 o 
  -7   7   6       67.53       68.67     48.58 o 
  -6   7   6      399.67      455.30     82.27 o 
  -5   7   6       26.36        8.63     40.21 o 
  -4   7   6       16.71       37.57     49.13 o 
  -3   7   6        0.65      -23.93     41.08 o 
  -2   7   6      258.39      248.44     54.20 o 
  -1   7   6      159.89       86.86     43.77 o 
   0   7   6      326.55      171.78     86.17 o 
   1   7   6       25.84      -43.02     43.96 o 
   2   7   6       52.69       67.59     46.28 o 
   3   7   6        9.27       44.59     48.14 o 
   4   7   6      182.56      174.12     54.50 o 
   5   7   6       23.20       98.26     68.63 o 
  -1   8   6      149.13      214.46     79.55 o 
   0   8   6       45.54      -10.14     74.87 o 
 -13   1   7      172.10      167.42     34.86 o 
 -12   1   7      148.58      211.76     35.28 o 
 -11   1   7       12.07        0.45     36.65 o 
 -10   1   7       50.54       46.16     38.99 o 
  -9   1   7      628.60      691.16     63.95 o 
  -8   1   7     2618.45     2440.65    146.06 o 
  -7   1   7     2197.55     2040.79     49.08 o 
  -6   1   7     6674.62     6465.17    121.22 o 
  -5   1   7     6957.24     7060.19    129.95 o 
  -4   1   7     1418.72     1544.51     27.90 o 
  -3   1   7        8.60       17.95      5.48 o 
  -2   1   7      966.89     1136.24     29.64 o 
  -1   1   7     2391.91     2526.03     42.25 o 
   0   1   7       24.54       33.97     13.13 o 
   1   1   7     2070.06     2286.08     49.43 o 
   2   1   7     5992.39     5754.40    101.48 o 
   3   1   7     8735.18     8353.95    145.05 o 
   4   1   7     5479.65     5319.99     96.71 o 
   5   1   7     3564.45     3502.72    159.05 o 
   6   1   7      461.89      522.90     23.74 o 
   7   1   7      152.18      184.99     18.51 o 
   8   1   7        1.67       10.09     28.32 o 
   9   1   7       18.44        7.98     21.26 o 
  10   1   7      642.98      635.55     72.92 o 
  11   1   7       78.86       84.22     49.13 o 
  12   1   7       55.06      186.39     56.15 o 
 -13   2   7       16.51      -12.54     28.92 o 
 -12   2   7       20.43       58.33     31.93 o 
 -11   2   7        9.05       -6.94     23.39 o 
 -10   2   7       13.12       44.53     26.52 o 
  -9   2   7       44.28       34.17     17.78 o 
  -8   2   7       87.50      127.67     17.98 o 
  -7   2   7       98.88      161.78     48.43 o 
  -6   2   7        0.83        5.28     10.92 o 
  -5   2   7      239.43      303.97     44.01 o 
  -4   2   7       58.28       74.20     13.21 o 
  -3   2   7      183.05      224.02     12.46 o 
  -2   2   7      215.79      245.88     25.78 o 
  -1   2   7     1539.35     1709.57     32.21 o 
   0   2   7       64.66      111.57     12.66 o 
   1   2   7     3358.77     3520.45     80.84 o 
   2   2   7     1684.96     1814.52     71.37 o 
   3   2   7      632.22      595.89     25.55 o 
   4   2   7        3.23       22.03     14.46 o 
   5   2   7       90.01      119.60     23.75 o 
   6   2   7      104.00      112.65     18.07 o 
   7   2   7     1306.37     1216.06    129.07 o 
   8   2   7       49.04       60.11     29.75 o 
   9   2   7       33.60        0.66     28.47 o 
  10   2   7       64.50       66.65     43.28 o 
  11   2   7      107.88      138.31     40.46 o 
 -12   3   7      268.44      300.00     31.74 o 
 -11   3   7        9.99      -15.48     23.29 o 
 -10   3   7       41.20       26.66     19.89 o 
  -9   3   7      281.14      268.76     22.45 o 
  -8   3   7      216.75      250.96     19.88 o 
  -7   3   7     2802.14     2615.93     54.27 o 
  -6   3   7     3348.20     3188.85     70.78 o 
  -5   3   7     3571.70     3564.88     76.12 o 
  -4   3   7     3536.82     3736.24     79.11 o 
  -3   3   7       60.32       97.11     14.97 o 
  -2   3   7      443.47      453.21     19.26 o 
  -1   3   7      184.44      181.68     13.78 o 
   0   3   7       10.60       27.36     10.22 o 
   1   3   7      875.92      907.68     38.62 o 
   2   3   7     1477.07     1466.81     45.50 o 
   3   3   7     6683.50     6756.86    146.54 o 
   4   3   7     6894.48     6839.24    251.43 o 
   5   3   7      509.77      549.01     38.55 o 
   6   3   7     1231.31     1197.80    154.41 o 
   7   3   7      113.19      124.41     30.51 o 
   8   3   7        8.83       15.30     31.10 o 
   9   3   7       80.36       17.65     33.91 o 
  10   3   7       14.20      -11.10     37.41 o 
  11   3   7      306.32      304.92     75.65 o 
 -12   4   7       55.48       59.27     69.41 o 
 -11   4   7        0.49       20.95     24.09 o 
 -10   4   7       60.00       58.79     23.14 o 
  -9   4   7      273.29      257.29     28.08 o 
  -8   4   7      409.93      389.54     29.83 o 
  -7   4   7       31.72       52.41     20.44 o 
  -6   4   7        3.22       60.30     19.65 o 
  -5   4   7     1419.51     1358.54     44.80 o 
  -4   4   7     1572.68     1662.80     58.12 o 
  -3   4   7      914.38      843.53     35.24 o 
  -2   4   7      466.09      458.75     23.33 o 
  -1   4   7      240.72      239.80     23.59 o 
   0   4   7      283.60      326.95     30.91 o 
   1   4   7      999.98     1054.74    111.52 o 
   2   4   7      655.10      619.30     45.49 o 
   3   4   7      516.74      614.01     61.61 o 
   4   4   7       21.74       43.79     49.52 o 
   5   4   7      183.65      145.88     33.33 o 
   6   4   7      178.11      143.63     48.74 o 
   7   4   7       40.61       40.11     38.60 o 
   8   4   7      104.54       95.66     38.73 o 
   9   4   7       14.09       -5.27     36.46 o 
  10   4   7        3.04        4.68     66.29 o 
 -11   5   7       33.93       18.92     43.21 o 
 -10   5   7      117.35      146.05     29.72 o 
  -9   5   7       49.52       46.10     27.80 o 
  -8   5   7      409.15      412.11     34.82 o 
  -7   5   7      270.84      292.46     31.57 o 
  -6   5   7      860.02      805.82     40.96 o 
  -5   5   7      914.91      930.89     65.90 o 
  -4   5   7       65.72       51.90     29.16 o 
  -3   5   7      170.37      145.75     32.72 o 
  -2   5   7       52.51       42.76     31.37 o 
  -1   5   7        5.73       21.86     23.33 o 
   0   5   7      178.31      157.52     35.09 o 
   1   5   7        6.68        0.98     29.98 o 
   2   5   7      818.67      850.76     54.27 o 
   3   5   7     1472.35     1455.13     70.17 o 
   4   5   7      889.05     1000.86     67.46 o 
   5   5   7      601.94      659.81     53.97 o 
   6   5   7       15.95       17.19     35.64 o 
   7   5   7      282.04      284.20     47.97 o 
   8   5   7        7.60       -0.93     40.15 o 
   9   5   7       29.07       26.52     68.63 o 
  -9   6   7        6.53      -14.46     35.04 o 
  -8   6   7      108.65       82.16     39.43 o 
  -7   6   7      170.34      208.17     66.29 o 
  -6   6   7       15.92      -27.94     38.99 o 
  -5   6   7       32.52       32.89     36.59 o 
  -4   6   7      858.03      787.43     52.56 o 
  -3   6   7     1269.33     1244.12     77.60 o 
  -2   6   7      209.94      192.06     41.26 o 
  -1   6   7      126.19       69.94     38.49 o 
   0   6   7      279.55      177.95     50.69 o 
   1   6   7      568.13      657.07     92.02 o 
   2   6   7      408.17      462.13     52.47 o 
   3   6   7      342.28      386.65     76.04 o 
   4   6   7      137.67       76.20     45.23 o 
   5   6   7      265.94      311.15     79.94 o 
   6   6   7      294.39      362.71     53.91 o 
   7   6   7      123.20      147.39     74.87 o 
   8   6   7        0.44      -49.13     73.31 o 
  -7   7   7       97.41      108.40     63.95 o 
  -6   7   7       64.58       58.88     50.30 o 
  -5   7   7        0.12      -38.17     43.26 o 
  -4   7   7        3.62       69.36     41.30 o 
  -3   7   7       84.22       31.83     41.18 o 
  -2   7   7       55.27       86.39     46.04 o 
  -1   7   7      123.75       59.81     44.64 o 
   0   7   7       53.77       31.34     46.30 o 
   1   7   7      303.65      225.36     56.73 o 
   2   7   7       90.63       70.89     47.39 o 
   3   7   7       78.69       83.51     52.18 o 
   4   7   7        0.79      -15.93     51.96 o 
   5   7   7       15.04        8.58     75.65 o 
 -13   0   8       28.76       59.27     48.35 o 
 -12   0   8     1538.72     1479.39     92.02 o 
 -11   0   8        7.28       19.50     33.53 o 
 -10   0   8      323.93      281.53     45.23 o 
  -9   0   8     2542.63     2383.24    105.28 o 
  -8   0   8     4113.39     4077.87    152.85 o 
  -7   0   8      338.78      311.16     35.87 o 
  -6   0   8    12434.53    12221.11    263.76 o 
  -5   0   8     4428.53     4529.63    104.70 o 
  -4   0   8    28057.61    28710.24    515.21 o 
  -3   0   8     3130.55     3331.95     79.86 o 
  -2   0   8     1361.14     1467.07     28.54 o 
  -1   0   8     1564.52     1244.35     34.07 o 
   0   0   8    18280.78    19198.24    456.02 o 
   1   0   8      130.95      149.37     21.06 o 
   2   0   8      109.08      133.17     14.15 o 
   3   0   8     2074.17     2187.93     63.14 o 
   4   0   8    18489.07    17564.14    417.33 o 
   5   0   8       32.98       15.14     15.29 o 
   6   0   8     5625.72     5763.64    221.87 o 
   7   0   8      781.37      782.10     41.96 o 
   8   0   8      609.09      547.89     37.82 o 
   9   0   8     1118.88     1180.70     74.09 o 
  10   0   8       10.64        7.80     39.77 o 
  11   0   8      130.92      168.45     48.35 o 
 -13   1   8       30.61       55.37     34.19 o 
 -12   1   8      324.75      315.07     61.22 o 
 -11   1   8     1353.64     1316.04     75.65 o 
 -10   1   8      592.11      667.98     40.80 o 
  -9   1   8       38.51       45.66     24.18 o 
  -8   1   8      221.54      240.12     19.85 o 
  -7   1   8     3363.27     3357.23     71.70 o 
  -6   1   8     4611.94     4553.25    138.15 o 
  -5   1   8        2.56       51.42      9.02 o 
  -4   1   8      234.30      283.11     17.39 o 
  -3   1   8     3424.82     3542.99     51.37 o 
  -2   1   8     4813.36     5051.46     92.36 o 
  -1   1   8      475.68      506.45     21.62 o 
   0   1   8      627.22      700.29     18.80 o 
   1   1   8     1278.39     1152.99     83.18 o 
   2   1   8     6129.54     5872.09    108.85 o 
   3   1   8     1673.71     1826.72     85.91 o 
   4   1   8     2231.80     2310.74     67.09 o 
   5   1   8      360.51      347.72     27.33 o 
   6   1   8     2868.77     2730.66    145.21 o 
   7   1   8      779.60      771.59     34.98 o 
   8   1   8      296.73      320.76     26.14 o 
   9   1   8        1.48       20.21     38.60 o 
  10   1   8      133.30      158.65     36.75 o 
  11   1   8      142.00      159.09     53.03 o 
  12   1   8      209.67      172.35     59.27 o 
 -13   2   8     1473.01     1375.67     97.48 o 
 -12   2   8        8.54       11.03     29.72 o 
 -11   2   8       14.57        7.31     22.38 o 
 -10   2   8      701.32      749.51     35.89 o 
  -9   2   8     1283.49     1162.37     40.70 o 
  -8   2   8      644.97      653.47     33.26 o 
  -7   2   8       23.22       58.48     13.52 o 
  -6   2   8      650.69      581.79     22.77 o 
  -5   2   8    14052.84    13804.93    212.99 o 
  -4   2   8      357.82      374.72     16.68 o 
  -3   2   8    10603.30    10472.40    170.29 o 
  -2   2   8     2416.58     2268.45     72.59 o 
  -1   2   8     1646.38     1780.43     33.70 o 
   0   2   8      592.96      558.77     24.95 o 
   1   2   8     9611.75    10015.06    206.99 o 
   2   2   8       61.39       74.37     15.01 o 
   3   2   8     2275.84     2120.97     95.53 o 
   4   2   8       51.49       45.62     17.32 o 
   5   2   8     7039.16     6367.67    423.48 o 
   6   2   8     1278.98     1295.63     55.26 o 
   7   2   8      873.98      885.49     49.27 o 
   8   2   8      945.61     1016.32     56.36 o 
   9   2   8      271.42      276.50     40.19 o 
  10   2   8      223.78      242.40     39.70 o 
  11   2   8       15.33      -15.33     35.48 o 
 -12   3   8       74.80       79.01     27.68 o 
 -11   3   8     1112.86     1160.70     37.86 o 
 -10   3   8      265.61      254.59     24.07 o 
  -9   3   8        4.78        7.85     17.53 o 
  -8   3   8      173.50      211.09     20.42 o 
  -7   3   8     2654.30     2524.83     53.56 o 
  -6   3   8        6.70       42.93     15.90 o 
  -5   3   8     2605.29     2382.12     57.32 o 
  -4   3   8       98.56      127.99     18.40 o 
  -3   3   8     3816.40     3823.55     78.03 o 
  -2   3   8      360.68      337.38     17.31 o 
  -1   3   8     4172.00     4153.40    113.46 o 
   0   3   8      286.28      283.47     43.29 o 
   1   3   8     1357.59     1521.74     46.94 o 
   2   3   8      268.76      257.79     33.56 o 
   3   3   8     3781.61     3774.69    100.50 o 
   4   3   8      693.47      725.82     43.88 o 
   5   3   8        1.01      -14.39     25.28 o 
   6   3   8      130.75       77.89     30.09 o 
   7   3   8      901.25      900.16     79.55 o 
   8   3   8       89.89      117.45     35.79 o 
   9   3   8        6.03      -11.44     35.41 o 
  10   3   8      216.08      197.91     44.73 o 
  11   3   8      247.34      187.95     74.09 o 
 -12   4   8      221.04      202.76     74.87 o 
 -11   4   8      105.06      170.03     25.21 o 
 -10   4   8       54.54       62.01     26.75 o 
  -9   4   8      637.73      638.43     56.31 o 
  -8   4   8      134.94      146.56     25.04 o 
  -7   4   8      508.05      465.46     30.08 o 
  -6   4   8      866.38     1001.79     40.57 o 
  -5   4   8       26.70       48.68     20.67 o 
  -4   4   8     4212.72     4047.69     89.77 o 
  -3   4   8      313.31      322.94     31.70 o 
  -2   4   8      281.96      227.54     22.21 o 
  -1   4   8      869.07      882.34     37.58 o 
   0   4   8     1400.77     1367.16     58.94 o 
   1   4   8       67.51       64.22     27.34 o 
   2   4   8       20.02      -20.21     24.09 o 
   3   4   8       25.20        1.26     27.81 o 
   4   4   8     1246.66     1378.85     64.41 o 
   5   4   8       24.39       27.21     30.98 o 
   6   4   8     1131.87     1078.84     74.87 o 
   7   4   8      791.69      771.75    162.99 o 
   8   4   8       24.28       -2.99     34.02 o 
   9   4   8      268.82      237.17     47.16 o 
  10   4   8        1.04       66.29     70.97 o 
 -11   5   8       10.01        7.95     31.75 o 
 -10   5   8      209.54      204.40     38.44 o 
  -9   5   8       29.73       52.67     28.00 o 
  -8   5   8      499.46      649.17     39.68 o 
  -7   5   8        3.76       15.70     31.63 o 
  -6   5   8     1383.03     1293.46     59.96 o 
  -5   5   8      128.08      200.45     34.47 o 
  -4   5   8       23.92       60.24     30.05 o 
  -3   5   8        0.04      -26.81     27.56 o 
  -2   5   8     1943.95     1776.99     73.03 o 
  -1   5   8       51.97       55.76     24.56 o 
   0   5   8        4.07       -0.30     28.20 o 
   1   5   8       13.04       36.72     45.62 o 
   2   5   8     1142.58     1181.65     64.46 o 
   3   5   8      171.31      113.86     36.40 o 
   4   5   8      349.75      322.29     43.26 o 
   5   5   8      213.74      253.37     43.01 o 
   6   5   8       95.64      124.78     42.46 o 
   7   5   8       71.05       55.12     46.40 o 
   8   5   8       34.36       69.08     44.86 o 
   9   5   8       32.68       70.19     72.53 o 
  -9   6   8       22.22       12.48     55.37 o 
  -8   6   8      138.71      173.80     40.63 o 
  -7   6   8      113.40      133.61     41.18 o 
  -6   6   8      234.42      260.23     43.52 o 
  -5   6   8     1237.08     1434.69     70.19 o 
  -4   6   8      176.75      137.06     41.33 o 
  -3   6   8      660.98      635.90     52.80 o 
  -2   6   8      127.66      103.21     37.75 o 
  -1   6   8      152.86      151.04     70.58 o 
   0   6   8       78.49       15.47     40.51 o 
   1   6   8        0.93       -6.72     36.04 o 
   2   6   8      112.03      128.83     42.67 o 
   3   6   8      619.56      723.25     61.03 o 
   4   6   8      113.81      131.35     47.18 o 
   5   6   8      546.44      630.47     62.92 o 
   6   6   8      244.91      267.18     52.94 o 
   7   6   8        6.33       -8.58     71.75 o 
  -6   7   8       58.44       51.09     45.13 o 
  -5   7   8      200.65      181.69     46.02 o 
  -4   7   8       74.97       57.69     44.39 o 
  -3   7   8      132.80      123.75     45.61 o 
  -2   7   8       68.95       21.69     41.87 o 
  -1   7   8      420.02      359.99     76.04 o 
   0   7   8      133.04       82.83     47.89 o 
   1   7   8      102.32       76.04     51.47 o 
   2   7   8       57.19       -0.78     64.73 o 
   3   7   8      335.39      434.95     64.62 o 
   4   7   8      219.07      249.55     82.66 o 
   5   7   8        8.31       35.09     77.99 o 
 -13   1   9      374.51      471.75     55.37 o 
 -12   1   9      287.97      319.54     39.66 o 
 -11   1   9      328.04      369.72     36.64 o 
 -10   1   9      917.40      953.45    113.86 o 
  -9   1   9        6.98       41.51     24.87 o 
  -8   1   9      301.69      388.22     23.79 o 
  -7   1   9       96.28       96.94     15.65 o 
  -6   1   9      100.07      120.73     14.26 o 
  -5   1   9        4.25       14.54      7.99 o 
  -4   1   9     1402.05     1233.80     26.68 o 
  -3   1   9    12318.40    12411.99    181.68 o 
  -2   1   9    12469.52    12454.40    162.00 o 
  -1   1   9     4005.60     3849.41     62.22 o 
   0   1   9     1773.46     1708.00     36.62 o 
   1   1   9      416.11      473.72     32.07 o 
   2   1   9      112.20      107.55     10.20 o 
   3   1   9      867.34      802.68     26.73 o 
   4   1   9      703.11      808.31     46.71 o 
   5   1   9      749.89      741.06     34.84 o 
   6   1   9     1797.98     1762.54     86.11 o 
   7   1   9     1257.68     1254.01     48.09 o 
   8   1   9      482.06      581.97    103.33 o 
   9   1   9      775.01      839.79     54.27 o 
  10   1   9      328.96      378.95     44.30 o 
  11   1   9        5.90      -21.06     46.79 o 
  12   1   9       47.77       53.03     54.59 o 
 -13   2   9       21.37       85.00     49.91 o 
 -12   2   9      113.12      129.29     60.05 o 
 -11   2   9        9.57        0.33     27.41 o 
 -10   2   9      127.77      200.15     28.24 o 
  -9   2   9      820.51      779.34     34.69 o 
  -8   2   9     1873.22     1746.93     42.14 o 
  -7   2   9        1.44       18.85     13.09 o 
  -6   2   9      181.19      195.59     17.90 o 
  -5   2   9      427.10      449.33     19.49 o 
  -4   2   9     1334.37     1406.28     33.26 o 
  -3   2   9     1095.33     1181.12     29.72 o 
  -2   2   9       50.24       66.40     12.18 o 
  -1   2   9    10133.36    10325.60    154.37 o 
   0   2   9     3937.69     4098.32     93.44 o 
   1   2   9      363.33      374.21     22.03 o 
   2   2   9      650.29      683.92     54.22 o 
   3   2   9      575.93      518.32     31.55 o 
   4   2   9      224.98      174.13     22.33 o 
   5   2   9      440.50      432.12     38.62 o 
   6   2   9        5.65        3.01     21.45 o 
   7   2   9      139.05      199.78     55.76 o 
   8   2   9       48.27       62.55     30.51 o 
   9   2   9      370.44      342.25     70.58 o 
  10   2   9        1.30       -9.34     37.39 o 
  11   2   9       40.19       64.93     42.70 o 
 -12   3   9      228.41      314.85     32.91 o 
 -11   3   9      304.30      280.56     26.92 o 
 -10   3   9      103.99      126.28     21.74 o 
  -9   3   9      224.98      201.72     22.05 o 
  -8   3   9       44.62       49.85     17.32 o 
  -7   3   9       15.43       21.71     15.65 o 
  -6   3   9       93.16      112.07     18.33 o 
  -5   3   9       29.16       42.01     16.44 o 
  -4   3   9     3994.37     3623.96     78.34 o 
  -3   3   9     4098.55     3920.57     95.12 o 
  -2   3   9     5387.34     4791.87    116.95 o 
  -1   3   9     4273.98     4152.94     92.26 o 
   0   3   9      283.24      276.75     20.97 o 
   1   3   9      437.31      451.69     25.83 o 
   2   3   9      818.94      868.11     36.42 o 
   3   3   9      117.45      115.43     23.16 o 
   4   3   9      284.68      335.38     26.47 o 
   5   3   9      302.79      332.57     36.20 o 
   6   3   9     2313.26     2171.97    105.67 o 
   7   3   9      565.15      593.27     45.89 o 
   8   3   9      486.48      475.96     47.18 o 
   9   3   9      405.65      476.96     50.18 o 
  10   3   9       13.34       44.33     40.47 o 
  11   3   9       76.75       63.17     72.53 o 
 -12   4   9       54.94       98.64     42.48 o 
 -11   4   9        2.46       28.73     28.92 o 
 -10   4   9       48.80        0.99     27.25 o 
  -9   4   9       61.56       70.88     31.09 o 
  -8   4   9        4.44        8.50     22.64 o 
  -7   4   9       82.44       90.03     28.78 o 
  -6   4   9      195.47      149.00     23.14 o 
  -5   4   9        6.86       12.17     23.05 o 
  -4   4   9       53.95       64.93     26.15 o 
  -3   4   9     1001.07      940.57     49.30 o 
  -2   4   9        2.30      -11.22     17.64 o 
  -1   4   9        1.27       12.75     19.50 o 
   0   4   9     1064.16     1038.65     51.38 o 
   1   4   9      912.85      886.80     51.06 o 
   2   4   9      136.87      161.62     30.98 o 
   3   4   9      563.11      558.06     35.22 o 
   4   4   9      203.58      231.59     65.12 o 
   5   4   9      100.91      132.39     33.98 o 
   6   4   9      207.09      181.64     39.52 o 
   7   4   9      328.14      325.28     45.68 o 
   8   4   9       88.82      112.07     42.19 o 
   9   4   9       12.81       40.01     43.30 o 
  10   4   9       38.23       67.07     72.53 o 
 -11   5   9       64.26       71.40     43.57 o 
 -10   5   9      195.99      223.16     56.93 o 
  -9   5   9        0.65       46.48     35.49 o 
  -8   5   9       19.69      -12.20     33.73 o 
  -7   5   9        1.92       12.51     45.62 o 
  -6   5   9       20.36       26.17     31.70 o 
  -5   5   9      594.74      641.25     46.40 o 
  -4   5   9      469.28      537.44     42.73 o 
  -3   5   9     1708.76     1611.66    123.61 o 
  -2   5   9      727.68      667.51     81.89 o 
  -1   5   9      298.47      260.65     41.50 o 
   0   5   9      506.73      437.12     90.07 o 
   1   5   9       97.59       92.22     35.18 o 
   2   5   9        6.94       27.42     34.75 o 
   3   5   9       24.59      -16.44     32.52 o 
   4   5   9       42.04       43.67     38.05 o 
   5   5   9      479.91      507.54     51.28 o 
   6   5   9       68.97       46.38     41.90 o 
   7   5   9      233.64      197.63     61.22 o 
   8   5   9      168.42      188.73     74.09 o 
   9   5   9       45.21       74.87     74.09 o 
  -9   6   9       86.30       79.55     61.61 o 
  -8   6   9       99.99       85.47     44.06 o 
  -7   6   9        0.83      -24.00     36.38 o 
  -6   6   9       29.25       51.20     41.61 o 
  -5   6   9      553.66      565.77     76.04 o 
  -4   6   9      257.46      236.75     42.36 o 
  -3   6   9        4.56       21.01     36.12 o 
  -2   6   9        0.78      -14.43     34.74 o 
  -1   6   9      463.81      366.17     81.50 o 
   0   6   9      437.90      379.45     50.74 o 
   1   6   9      355.22      411.33     59.66 o 
   2   6   9      144.85      213.24     47.16 o 
   3   6   9      149.77      169.57     48.84 o 
   4   6   9       30.15       42.88     46.23 o 
   5   6   9       38.26       51.98     47.94 o 
   6   6   9       62.19      124.78     73.31 o 
   7   6   9        6.15      145.05     79.55 o 
  -6   7   9      173.57      156.75     69.41 o 
  -5   7   9       72.97       25.51     62.00 o 
  -4   7   9      110.01       92.57     60.83 o 
  -3   7   9       18.01        6.18     43.28 o 
  -2   7   9       60.05       51.53     42.92 o 
  -1   7   9       35.45       73.51     46.57 o 
   0   7   9        0.23      -48.06     48.06 o 
   1   7   9       52.56       52.90     57.32 o 
   2   7   9       28.72      -58.49     58.49 o 
   3   7   9       32.15       28.85     74.09 o 
   4   7   9       44.40        4.68     77.21 o 
 -13   0  10       51.18      149.73     49.91 o 
 -12   0  10       13.66       14.04     39.77 o 
 -11   0  10     3469.96     3436.05    146.61 o 
 -10   0  10      125.19      128.68     43.67 o 
  -9   0  10     4560.34     4509.14    173.91 o 
  -8   0  10      242.78      278.41     40.55 o 
  -7   0  10      619.54      577.09     49.91 o 
  -6   0  10     5564.46     5922.67    183.66 o 
  -5   0  10     5465.70     5555.17    108.76 o 
  -4   0  10     3652.97     3688.02     80.68 o 
  -3   0  10     3068.77     3062.63     61.12 o 
  -2   0  10     1048.74     1126.64     32.41 o 
  -1   0  10    24072.61    23152.35    420.60 o 
   0   0  10     1323.75     1169.28     42.55 o 
   1   0  10     5997.06     6066.84    156.02 o 
   2   0  10    12208.43    11274.09    507.30 o 
   3   0  10     1672.11     1590.29     89.29 o 
   4   0  10     1531.00     1597.84     54.61 o 
   5   0  10       39.03       60.62     25.74 o 
   6   0  10      620.77      621.22     38.22 o 
   7   0  10      816.89      809.23     45.98 o 
   8   0  10       47.56       41.95     28.29 o 
 -13   1  10      858.82      903.96     58.49 o 
 -12   1  10      956.79      933.61     57.02 o 
 -11   1  10      738.72      804.42     49.63 o 
 -10   1  10      219.49      253.07     39.38 o 
  -9   1  10     1171.48     1256.89     52.08 o 
  -8   1  10     2969.34     3007.78     71.29 o 
  -7   1  10     3025.97     2958.99     66.46 o 
  -6   1  10      220.75      244.68     17.98 o 
  -5   1  10     1053.73     1052.93     24.34 o 
  -4   1  10     2906.98     2801.12     63.53 o 
  -3   1  10    10345.06    10360.12    136.62 o 
  -2   1  10     1902.61     1997.11     52.07 o 
  -1   1  10        0.17       37.10      7.49 o 
   0   1  10     9915.00     9434.22    163.86 o 
   1   1  10     3263.61     3182.94     77.46 o 
   2   1  10      877.09      954.87     35.79 o 
   3   1  10        8.12       19.92     13.06 o 
   4   1  10      776.79      730.53     25.34 o 
   5   1  10     1828.36     1802.90     54.73 o 
   6   1  10     1203.59     1234.48     77.93 o 
   7   1  10      188.37      234.41     27.70 o 
   8   1  10      560.91      609.94     75.65 o 
   9   1  10      174.29      144.53     36.50 o 
  10   1  10      640.59      600.00     51.62 o 
  11   1  10       92.34       49.91     51.47 o 
 -13   2  10      391.42      407.87     60.83 o 
 -12   2  10      237.61      282.67     44.06 o 
 -11   2  10       13.86       56.70     29.04 o 
 -10   2  10     5999.11     5876.96    132.89 o 
  -9   2  10       42.05       79.25     17.77 o 
  -8   2  10      952.63      951.34     31.30 o 
  -7   2  10     2503.42     2615.11     53.61 o 
  -6   2  10     5036.05     4752.40     83.35 o 
  -5   2  10      370.12      377.65     20.85 o 
  -4   2  10     1160.18     1186.30     30.68 o 
  -3   2  10        2.90       14.60      8.70 o 
  -2   2  10    14352.09    13418.49    198.97 o 
  -1   2  10     1908.85     1980.48     45.61 o 
   0   2  10    21985.11    21523.14    431.08 o 
   1   2  10     5509.70     5291.94    119.27 o 
   2   2  10      477.20      534.89     28.66 o 
   3   2  10     1589.04     1546.99    161.63 o 
   4   2  10     3091.01     2808.25    134.55 o 
   5   2  10        1.79       -4.03     20.85 o 
   6   2  10      857.02      785.38     46.49 o 
   7   2  10       90.54       83.51     29.70 o 
   8   2  10     2973.17     2967.46    102.90 o 
   9   2  10      342.05      324.26     87.73 o 
  10   2  10       29.27       38.33     39.54 o 
  11   2  10      332.38      361.79     65.51 o 
 -12   3  10      583.71      607.28     43.90 o 
 -11   3  10       76.87       68.56     24.70 o 
 -10   3  10       45.35       36.10     21.66 o 
  -9   3  10      679.49      733.28     32.43 o 
  -8   3  10     2095.05     1900.00     73.13 o 
  -7   3  10      123.82      160.56     22.26 o 
  -6   3  10      783.87      747.59     33.62 o 
  -5   3  10      797.35      876.84     34.37 o 
  -4   3  10     5626.10     5273.06    116.80 o 
  -3   3  10        3.23       13.92     16.78 o 
  -2   3  10     2497.23     2243.77    113.62 o 
  -1   3  10     1703.97     1751.16     44.15 o 
   0   3  10      354.18      369.17     24.44 o 
   1   3  10      780.07      817.06     36.45 o 
   2   3  10     5226.92     5025.48    187.51 o 
   3   3  10      420.49      434.47     29.48 o 
   4   3  10      968.31     1013.06     46.32 o 
   5   3  10      372.39      378.10     74.87 o 
   6   3  10     1399.54     1272.96     70.19 o 
   7   3  10       48.37       53.92     34.41 o 
   8   3  10        8.92      -12.18     33.52 o 
   9   3  10      439.61      476.16     52.72 o 
  10   3  10      221.86      212.22     48.84 o 
 -12   4  10       38.96       97.60     44.41 o 
 -11   4  10     1091.20     1138.75     72.57 o 
 -10   4  10       37.68       46.89     25.79 o 
  -9   4  10      836.03      781.78     39.61 o 
  -8   4  10      125.80      172.44     26.88 o 
  -7   4  10       37.95       74.36     23.08 o 
  -6   4  10      533.63      589.72     42.29 o 
  -5   4  10     1258.25     1179.06     54.52 o 
  -4   4  10      165.09      163.48     28.95 o 
  -3   4  10     1780.15     1822.15     74.87 o 
  -2   4  10       94.70       74.57     21.57 o 
  -1   4  10     6851.93     6717.28    142.68 o 
   0   4  10     1119.15     1336.68     81.11 o 
   1   4  10      420.35      385.04     38.64 o 
   2   4  10      841.95      901.16     48.63 o 
   3   4  10      624.13      677.60     39.04 o 
   4   4  10      391.60      393.67     60.83 o 
   5   4  10       28.87       11.62     34.69 o 
   6   4  10        0.70      -10.52     51.08 o 
   7   4  10     1210.01     1133.88     67.58 o 
   8   4  10        3.80       37.81     41.41 o 
   9   4  10      292.30      237.92     50.74 o 
 -10   5  10       11.04       27.72     39.43 o 
  -9   5  10      131.83      173.57     45.62 o 
  -8   5  10       16.56       -1.17     35.84 o 
  -7   5  10      664.82      660.37     49.85 o 
  -6   5  10       93.06       88.09     34.73 o 
  -5   5  10       95.61      168.98     37.75 o 
  -4   5  10       32.77       36.92     32.17 o 
  -3   5  10     1488.87     1321.46     64.16 o 
  -2   5  10      235.74      267.01     38.85 o 
  -1   5  10       24.12        6.34     34.86 o 
   0   5  10      250.32      281.76     32.73 o 
   1   5  10     1134.56     1211.73     81.11 o 
   2   5  10       69.13       89.41     37.45 o 
   3   5  10      225.29      204.57     42.18 o 
   4   5  10      228.06      282.47     45.43 o 
   5   5  10      312.03      328.18     65.51 o 
   6   5  10        6.36       -3.02     41.87 o 
   7   5  10      138.39      109.37     45.07 o 
   8   5  10       22.95       -1.56     68.63 o 
  -9   6  10        5.81       49.91     62.39 o 
  -8   6  10        0.09      -21.52     40.95 o 
  -7   6  10       56.78       56.17     44.39 o 
  -6   6  10       46.83       85.24     40.71 o 
  -5   6  10      102.35       95.90     62.00 o 
  -4   6  10      160.08      199.18     43.22 o 
  -3   6  10      295.11      259.18     44.37 o 
  -2   6  10      882.39      835.93    158.31 o 
  -1   6  10       30.78       56.98     43.05 o 
   0   6  10      311.12      300.44     50.45 o 
   1   6  10      144.95      175.70     72.14 o 
   2   6  10        1.99      -39.05     39.05 o 
   3   6  10      238.63      248.70     51.54 o 
   4   6  10        6.97      -34.31     45.22 o 
   5   6  10       91.70      101.49     51.01 o 
   6   6  10      115.17       77.21     74.09 o 
  -6   7  10       10.23        3.12     71.75 o 
  -5   7  10        1.51      -20.28     60.05 o 
  -4   7  10      257.76      251.96     60.44 o 
  -3   7  10      221.56      201.78     50.18 o 
  -2   7  10      326.13      265.40     70.19 o 
  -1   7  10       66.18       96.92     92.02 o 
   0   7  10       52.69      104.50     52.40 o 
   1   7  10       20.66       50.90     50.44 o 
   3   7  10       21.08      119.32     78.77 o 
   4   7  10        0.02      -40.55     76.43 o 
 -13   1  11       30.87      -45.23     48.35 o 
 -12   1  11        1.15       22.45     31.62 o 
 -11   1  11      183.80      242.28     35.83 o 
 -10   1  11      495.06      623.29     43.29 o 
  -9   1  11      236.14      315.00     25.66 o 
  -8   1  11     2111.65     2139.65     99.56 o 
  -7   1  11     2292.07     2247.90     55.53 o 
  -6   1  11      767.52      804.27     32.23 o 
  -5   1  11      123.06      107.50     11.31 o 
  -4   1  11      850.09      794.68     20.35 o 
  -3   1  11      849.07      894.54     19.97 o 
  -2   1  11      774.91      895.44     18.93 o 
  -1   1  11      135.72      127.50     10.28 o 
   0   1  11     2493.52     2375.08     54.71 o 
   1   1  11     5773.30     5770.44    105.68 o 
   2   1  11     7954.50     7643.53    201.98 o 
   3   1  11     2853.36     2635.92     91.54 o 
   4   1  11      264.87      253.42     23.42 o 
   5   1  11       32.33       13.53     19.67 o 
   6   1  11      241.60      217.33     26.39 o 
   7   1  11      181.41      189.47     28.11 o 
   8   1  11      225.86      215.19     39.38 o 
   9   1  11      140.04      107.23     37.97 o 
  10   1  11      119.33      137.27     44.06 o 
 -12   2  11       25.57        8.57     29.49 o 
 -11   2  11       29.38       53.93     24.50 o 
 -10   2  11      134.12      130.37     29.49 o 
  -9   2  11      258.89      375.25     52.79 o 
  -8   2  11      506.98      537.21     35.99 o 
  -7   2  11       60.07       91.03     16.17 o 
  -6   2  11      466.42      483.74     23.86 o 
  -5   2  11       33.39       31.85     14.31 o 
  -4   2  11       28.42       45.34     12.44 o 
  -3   2  11       96.33      123.53     11.67 o 
  -2   2  11      226.09      228.12     16.26 o 
  -1   2  11       17.07       41.11     15.87 o 
   0   2  11        5.01       45.53     16.48 o 
   1   2  11      165.80      227.75     21.91 o 
   2   2  11       29.49       41.24     18.11 o 
   3   2  11      160.54      175.25     23.74 o 
   4   2  11      155.21      154.04     23.80 o 
   5   2  11      443.10      424.42     31.85 o 
   6   2  11        0.45       -4.65     24.55 o 
   7   2  11       68.07       92.73     32.21 o 
   8   2  11        6.71       36.34     35.39 o 
   9   2  11        8.58       28.30     38.78 o 
  10   2  11       60.81       73.79     44.08 o 
  11   2  11       67.66       38.99     72.53 o 
 -12   3  11        4.45       44.80     31.42 o 
 -11   3  11      163.91      181.38     26.78 o 
 -10   3  11       78.27       92.96     24.01 o 
  -9   3  11     1008.28      936.78     35.70 o 
  -8   3  11      919.05      883.85     39.29 o 
  -7   3  11     1520.90     1517.42     58.59 o 
  -6   3  11        6.32        0.44     16.76 o 
  -5   3  11     1228.35     1080.65     38.71 o 
  -4   3  11        2.67       11.70     22.06 o 
  -3   3  11      785.98      736.62     34.79 o 
  -2   3  11       38.48       56.79     19.33 o 
  -1   3  11     1610.32     1588.29     43.09 o 
   0   3  11     1538.31     1550.00     50.27 o 
   1   3  11     2573.78     2647.48     72.01 o 
   2   3  11      984.88     1091.00     51.65 o 
   3   3  11      327.51      346.02     41.85 o 
   4   3  11      162.01      187.13     27.55 o 
   5   3  11       60.08       70.54     41.72 o 
   6   3  11       92.72      100.05     33.29 o 
   7   3  11      161.22       87.82     38.41 o 
   8   3  11        1.48       10.95     35.96 o 
   9   3  11      138.09      149.14     46.16 o 
  10   3  11        4.84       17.32     45.53 o 
 -12   4  11       96.41      107.62     56.93 o 
 -11   4  11       71.07       88.31     31.27 o 
 -10   4  11      116.69       96.55     30.09 o 
  -9   4  11      193.22      216.41     57.71 o 
  -8   4  11      110.00      112.47     44.06 o 
  -7   4  11      185.57      110.00     36.26 o 
  -6   4  11       33.94       35.41     31.42 o 
  -5   4  11     1405.53     1409.02     69.02 o 
  -4   4  11      927.02      848.27     47.97 o 
  -3   4  11       49.53       27.91     26.45 o 
  -2   4  11       92.62      105.79     30.21 o 
  -1   4  11     2323.88     2358.45    108.49 o 
   0   4  11     1069.17      928.36     62.39 o 
   1   4  11       12.88        8.26     21.36 o 
   2   4  11       34.93       43.66     24.31 o 
   3   4  11      470.80      539.35     36.53 o 
   4   4  11      421.96      449.39    128.29 o 
   5   4  11      179.34      182.00     40.53 o 
   6   4  11       58.50       50.41     36.71 o 
   7   4  11      252.31      272.05     47.41 o 
   8   4  11        4.10       28.89     42.61 o 
   9   4  11        1.44        3.12     69.41 o 
 -10   5  11      183.67      163.77     57.71 o 
  -9   5  11       52.13      103.85     40.75 o 
  -8   5  11      713.56      686.21     53.07 o 
  -7   5  11      326.21      331.26     44.63 o 
  -6   5  11        4.25       11.32     34.38 o 
  -5   5  11       41.08       66.68     49.52 o 
  -4   5  11       45.19       25.54     33.91 o 
  -3   5  11        0.55      -28.60     30.60 o 
  -2   5  11        4.84        1.63     34.86 o 
  -1   5  11      103.67      106.28     39.36 o 
   0   5  11     1827.82     1930.02     63.91 o 
   1   5  11      535.21      559.46     48.25 o 
   2   5  11      743.45      784.90     73.31 o 
   3   5  11      645.81      684.96     63.95 o 
   4   5  11        2.03      -25.74     39.70 o 
   5   5  11       23.19       36.46     42.71 o 
   6   5  11       21.04       35.45     51.08 o 
   7   5  11        0.31        0.93     43.86 o 
   8   5  11      128.99      106.06     75.65 o 
  -8   6  11        1.54       18.72     56.93 o 
  -7   6  11       20.93       15.63     63.17 o 
  -6   6  11      336.11      270.43     49.17 o 
  -5   6  11      248.03      252.39     45.49 o 
  -4   6  11       68.31       27.45     39.95 o 
  -3   6  11       25.94       27.28     38.00 o 
  -2   6  11      426.74      429.40     49.24 o 
  -1   6  11      469.00      458.37     51.61 o 
   0   6  11      557.40      443.44     54.70 o 
   1   6  11      220.01      187.37     45.68 o 
   2   6  11      125.05      166.70     48.44 o 
   3   6  11       55.30       21.47     46.31 o 
   4   6  11      335.02      390.09     57.83 o 
   5   6  11      168.44      153.54     91.63 o 
   6   6  11       26.33       83.44     77.21 o 
  -5   7  11       16.77       60.83     65.51 o 
  -4   7  11      117.87      124.00     71.75 o 
  -3   7  11       62.70        0.00     50.69 o 
  -2   7  11       71.98       67.61     49.90 o 
  -1   7  11      259.30      278.83    152.07 o 
   0   7  11       74.00       45.41     48.80 o 
   1   7  11      173.19      188.73     77.99 o 
   3   7  11       22.60        7.80     75.65 o 
 -13   0  12      253.50      296.35     63.95 o 
 -12   0  12      128.07      161.43     53.81 o 
 -11   0  12     1734.61     1806.93    101.38 o 
 -10   0  12      810.02      857.06     72.53 o 
  -9   0  12      109.96      126.34     38.99 o 
  -8   0  12     2708.58     2607.06    119.32 o 
  -7   0  12       12.24       21.30     20.05 o 
  -6   0  12    12391.29    12113.57    227.54 o 
  -5   0  12     2942.58     2789.90     62.49 o 
  -4   0  12      730.17      853.92     24.40 o 
  -3   0  12     3004.01     2865.60     63.25 o 
  -2   0  12     7931.39     7456.53    144.07 o 
  -1   0  12      242.93      266.26     16.86 o 
   0   0  12      300.26      329.87     19.21 o 
   1   0  12       75.72       75.63     18.88 o 
   2   0  12    12395.28    12087.89    297.20 o 
   3   0  12      599.42      529.13     42.50 o 
   4   0  12     6773.77     6257.91    242.93 o 
   5   0  12     2654.53     2503.09     81.27 o 
   6   0  12      637.80      531.08     66.29 o 
   7   0  12      742.15      774.40     78.77 o 
   8   0  12       68.94      185.61     60.05 o 
   9   0  12       48.00       28.85     56.15 o 
 -13   1  12      485.70      498.33     67.85 o 
 -12   1  12      284.55      351.72     42.67 o 
 -11   1  12        0.37       37.30     30.75 o 
 -10   1  12      369.47      459.41     40.21 o 
  -9   1  12     1683.85     1670.77     51.61 o 
  -8   1  12     2262.81     2242.14     57.97 o 
  -7   1  12        6.91       38.69     14.39 o 
  -6   1  12      763.78      799.02     44.49 o 
  -5   1  12     1920.42     1820.48     34.18 o 
  -4   1  12     2682.86     2477.88     40.26 o 
  -3   1  12      381.92      394.16     12.60 o 
  -2   1  12        8.27       -1.06      7.14 o 
  -1   1  12     2912.39     2817.52     72.82 o 
   0   1  12     4175.65     3952.06    107.09 o 
   1   1  12      346.46      365.21     25.81 o 
   2   1  12      261.58      297.78     28.89 o 
   3   1  12      459.67      474.50     32.27 o 
   4   1  12     1614.15     1536.80     77.50 o 
   5   1  12     1227.64     1206.54     56.77 o 
   6   1  12      371.95      357.76     30.82 o 
   7   1  12       29.26       51.64     25.78 o 
   8   1  12      396.99      429.53     45.85 o 
   9   1  12      218.72      240.20     67.85 o 
  10   1  12      159.20      158.31     70.19 o 
 -12   2  12      514.38      518.91     41.98 o 
 -11   2  12      586.96      708.05     34.83 o 
 -10   2  12      661.21      671.59     32.11 o 
  -9   2  12      215.42      228.60     32.31 o 
  -8   2  12      614.75      622.35     28.17 o 
  -7   2  12     8910.48     8520.04    140.76 o 
  -6   2  12      106.66       78.73     18.30 o 
  -5   2  12     5010.48     4757.26    110.63 o 
  -4   2  12     2318.12     2254.26     48.69 o 
  -3   2  12     3250.03     3068.72     80.64 o 
  -2   2  12      667.97      606.46     26.29 o 
  -1   2  12      842.52      845.22     31.74 o 
   0   2  12      156.52      147.19     20.56 o 
   1   2  12     3697.33     3518.63    112.70 o 
   2   2  12      230.16      201.90     23.51 o 
   3   2  12     7744.01     7328.32    301.09 o 
   4   2  12     1354.67     1363.55     66.44 o 
   5   2  12      517.33      510.43     34.42 o 
   6   2  12     1426.85     1493.20     82.27 o 
   7   2  12      228.55      256.64     37.85 o 
   8   2  12      414.06      443.18     48.52 o 
   9   2  12       47.04       89.32     42.63 o 
  10   2  12        2.91      -24.12     39.38 o 
 -12   3  12      104.77      137.33     38.73 o 
 -11   3  12       17.70       38.25     24.37 o 
 -10   3  12      247.99      286.12     27.38 o 
  -9   3  12     1288.19     1270.83     45.69 o 
  -8   3  12       20.33       19.81     20.22 o 
  -7   3  12      380.95      358.90     30.18 o 
  -6   3  12        6.31       39.91     25.09 o 
  -5   3  12     3578.48     3486.36     99.34 o 
  -4   3  12      405.33      409.02     34.94 o 
  -3   3  12     1287.26     1131.07     43.25 o 
  -2   3  12      434.55      469.29     26.00 o 
  -1   3  12     1034.48     1121.74     37.16 o 
   0   3  12      115.96      112.06     21.33 o 
   1   3  12     2847.67     2845.20     77.37 o 
   2   3  12      129.69      166.01     33.98 o 
   3   3  12      319.43      374.27     44.47 o 
   4   3  12      298.21      305.30     31.91 o 
   5   3  12      526.76      502.03     54.59 o 
   6   3  12        9.72      -28.46     33.92 o 
   7   3  12        1.70      -31.62     35.95 o 
   8   3  12      143.24      179.94     45.33 o 
   9   3  12      273.18      343.56     52.39 o 
  10   3  12        6.46       53.03     74.87 o 
 -11   4  12      631.01      733.07     71.75 o 
 -10   4  12       56.07       31.97     38.08 o 
  -9   4  12      177.76      205.64     80.72 o 
  -8   4  12     1824.77     1957.47     75.16 o 
  -7   4  12       15.64       30.25     31.58 o 
  -6   4  12     2203.79     2066.66    201.98 o 
  -5   4  12      756.59      793.51     47.82 o 
  -4   4  12      435.06      351.66     36.67 o 
  -3   4  12      395.53      377.30     53.03 o 
  -2   4  12     1035.34     1065.27     43.32 o 
  -1   4  12      899.77      843.15     40.65 o 
   0   4  12      130.80      159.11     32.36 o 
   1   4  12       25.09       22.80     23.74 o 
   2   4  12     2831.58     2996.57     85.36 o 
   3   4  12      585.87      660.27     44.36 o 
   4   4  12     1002.09     1056.16     85.00 o 
   5   4  12      931.05     1028.66    105.67 o 
   6   4  12       33.28       37.82     40.81 o 
   7   4  12      402.81      524.02     56.47 o 
   8   4  12        5.43       -5.97     42.16 o 
   9   4  12        7.72      -24.96     72.53 o 
 -10   5  12       67.82       70.19     62.39 o 
  -9   5  12       76.61       81.96     43.08 o 
  -8   5  12      430.85      430.75     54.98 o 
  -7   5  12      116.79      194.93     40.21 o 
  -6   5  12       12.22       63.95     39.15 o 
  -5   5  12       44.68       82.46     37.94 o 
  -4   5  12     1218.17     1106.28     62.50 o 
  -3   5  12      238.31      239.95     40.26 o 
  -2   5  12      291.62      204.23     40.21 o 
  -1   5  12      236.58      235.33     54.59 o 
   0   5  12      761.12      850.24     45.91 o 
   1   5  12       52.34       24.96     34.94 o 
   2   5  12      484.49      398.02     47.97 o 
   3   5  12      464.18      583.77     54.56 o 
   4   5  12      214.01      290.70     70.97 o 
   5   5  12        0.15       13.62     41.08 o 
   6   5  12       48.42       97.65     45.61 o 
   7   5  12      211.55      255.79     79.55 o 
  -8   6  12       36.68       22.62     61.61 o 
  -7   6  12      433.90      460.30     85.00 o 
  -6   6  12        4.77      -41.87     42.92 o 
  -5   6  12      146.30       61.82     44.39 o 
  -4   6  12       61.87       67.41     42.45 o 
  -3   6  12      161.97      128.38     55.76 o 
  -2   6  12       53.64       81.95     75.26 o 
  -1   6  12        6.44       52.77     33.72 o 
   0   6  12       18.39       68.70     42.71 o 
   1   6  12      311.02      422.66     90.98 o 
   2   6  12       85.73       39.75     45.21 o 
   3   6  12      460.74      498.72     86.95 o 
   4   6  12      102.60      109.01     68.63 o 
   5   6  12        0.57       -3.12     73.31 o 
   6   6  12       70.96      155.97     81.89 o 
  -5   7  12      150.81       55.37     74.09 o 
  -4   7  12      111.35      -55.37     64.73 o 
  -3   7  12      339.45      108.40     68.63 o 
  -2   7  12       82.22       53.81     66.29 o 
  -1   7  12      117.13       37.43     70.19 o 
   0   7  12       30.50        6.24     75.65 o 
   1   7  12      190.59      210.56     80.33 o 
   2   7  12      202.44      279.19     90.46 o 
 -12   1  13      288.28      277.09     47.96 o 
 -11   1  13       37.08       97.33     35.22 o 
 -10   1  13       14.19       -6.37     42.50 o 
  -9   1  13      110.76      117.26     23.64 o 
  -8   1  13      160.22      151.01     18.91 o 
  -7   1  13      192.69      209.61     18.30 o 
  -6   1  13     2139.56     2039.70     48.47 o 
  -5   1  13     6559.89     6184.32     88.71 o 
  -4   1  13     6851.31     6514.89     91.32 o 
  -3   1  13     2019.96     1952.61     30.74 o 
  -2   1  13      728.02      690.80     25.98 o 
  -1   1  13      742.00      726.49     36.06 o 
   0   1  13     1862.88     1881.22     56.21 o 
   1   1  13      341.56      329.42     34.11 o 
   2   1  13        3.97        7.43     19.39 o 
   3   1  13     1583.98     1554.70    107.06 o 
   4   1  13     1833.75     1637.63     74.61 o 
   5   1  13     1637.96     1583.42     55.27 o 
   6   1  13      663.45      766.81     41.53 o 
   7   1  13      142.55      146.07     30.29 o 
   8   1  13       87.73      141.15     63.17 o 
   9   1  13        0.34       14.82     63.17 o 
  10   1  13       35.56       13.26     69.41 o 
 -12   2  13        1.28       51.08     30.94 o 
 -11   2  13        0.62        1.15     23.98 o 
 -10   2  13       17.40       15.18     21.95 o 
  -9   2  13       28.58       40.82     18.74 o 
  -8   2  13        1.90       12.11     16.94 o 
  -7   2  13       50.96       33.38     16.67 o 
  -6   2  13      948.65      862.19     71.79 o 
  -5   2  13      333.98      384.19     23.39 o 
  -4   2  13      384.55      442.61     24.88 o 
  -3   2  13      241.22      232.24     19.59 o 
  -2   2  13      577.80      603.79     27.47 o 
  -1   2  13        4.76       24.17     16.06 o 
   0   2  13      290.90      276.97     25.11 o 
   1   2  13       48.51       36.76     20.55 o 
   2   2  13       12.41       -7.17     20.86 o 
   3   2  13      609.88      635.37     48.21 o 
   4   2  13     1120.58     1113.61     55.69 o 
   5   2  13       26.97       31.27     24.72 o 
   6   2  13        4.27       -7.88     27.28 o 
   7   2  13        2.33      -30.17     31.45 o 
   8   2  13        0.60       54.88     39.50 o 
   9   2  13       12.47        7.71     53.42 o 
  10   2  13       25.26       36.65     74.09 o 
 -12   3  13       17.05       42.29     35.73 o 
 -11   3  13      115.40       62.35     25.84 o 
 -10   3  13        1.86       -0.44     22.24 o 
  -9   3  13       86.77       88.75     24.86 o 
  -8   3  13      516.16      471.45     40.17 o 
  -7   3  13       22.27       -6.45     26.71 o 
  -6   3  13      299.04      314.50     34.97 o 
  -5   3  13     1060.98     1076.04     68.24 o 
  -4   3  13      408.53      343.40     33.64 o 
  -3   3  13     1095.83     1025.58     41.77 o 
  -2   3  13      572.02      662.65     37.03 o 
  -1   3  13      861.13      808.50     36.81 o 
   0   3  13      343.91      333.08     27.87 o 
   1   3  13      836.73      823.16     41.54 o 
   2   3  13       38.68       50.17     24.31 o 
   3   3  13      158.13      152.90     32.55 o 
   4   3  13      245.25      243.97     65.23 o 
   5   3  13      730.05      741.41     54.06 o 
   6   3  13      609.82      680.44     54.40 o 
   7   3  13      790.29      873.35     60.40 o 
   8   3  13       49.10      102.31     45.49 o 
   9   3  13        1.20        3.52     41.97 o 
 -11   4  13       62.17       46.79     54.59 o 
 -10   4  13        6.66      -33.18     55.37 o 
  -9   4  13       14.58       -6.54     37.43 o 
  -8   4  13      128.14      139.71     36.90 o 
  -7   4  13      192.37      220.30     37.77 o 
  -6   4  13      164.45      206.63     71.75 o 
  -5   4  13      821.57      746.04     48.74 o 
  -4   4  13       41.43      -29.26     51.86 o 
  -3   4  13      293.54      346.10     38.04 o 
  -2   4  13      437.19      447.06     31.31 o 
  -1   4  13      500.76      524.22     35.07 o 
   0   4  13        0.24        6.52     23.20 o 
   1   4  13      115.75       93.42     27.05 o 
   2   4  13      398.89      430.37     49.79 o 
   3   4  13      602.86      556.79     40.12 o 
   4   4  13       29.86       30.58     37.41 o 
   5   4  13      155.03      158.97     44.63 o 
   6   4  13       54.71       32.08     43.71 o 
   7   4  13       30.29       50.04     42.72 o 
   8   4  13        0.55      -10.63     47.09 o 
 -10   5  13        2.17      -56.15     56.15 o 
  -9   5  13        5.99      -24.26     44.02 o 
  -8   5  13       40.47      -24.84     40.86 o 
  -7   5  13      316.80      266.26     48.23 o 
  -6   5  13      289.96      333.03     45.43 o 
  -5   5  13     1261.35     1208.28     67.72 o 
  -4   5  13      618.26      599.15     55.37 o 
  -3   5  13        5.69       -7.73     32.31 o 
  -2   5  13       85.66       54.14     35.01 o 
  -1   5  13       69.05       16.38     35.84 o 
   0   5  13       66.64       79.57     30.45 o 
   1   5  13       61.90       20.25     35.86 o 
   2   5  13      162.55      146.97     47.18 o 
   3   5  13      650.24      631.56     58.45 o 
   4   5  13      112.23      117.45     45.29 o 
   5   5  13      108.78      158.92     58.88 o 
   6   5  13      141.02      224.16     64.73 o 
   7   5  13        0.08       43.67     76.43 o 
  -8   6  13       21.97       70.19     66.29 o 
  -7   6  13      204.33      125.56     72.53 o 
  -6   6  13      210.30      152.66     49.79 o 
  -5   6  13       17.81       -1.78     43.29 o 
  -4   6  13        5.53      -40.80     40.80 o 
  -3   6  13      318.48      327.97     80.72 o 
  -2   6  13      259.31      222.09     47.15 o 
  -1   6  13       55.51      108.99     67.60 o 
   0   6  13      117.19       64.19     55.37 o 
   1   6  13      119.64      119.05     37.43 o 
   2   6  13      263.70      304.81     53.91 o 
   3   6  13       58.12       22.03     48.69 o 
   4   6  13       24.59       58.49     76.43 o 
   5   6  13        0.35        1.56     77.99 o 
  -4   7  13      135.83        8.58     69.41 o 
  -3   7  13       79.41       27.30     70.97 o 
  -2   7  13        1.06       24.96     71.75 o 
  -1   7  13       15.34      -65.51     74.87 o 
   0   7  13       17.53       89.68     80.33 o 
   1   7  13       38.04       44.45     76.43 o 
 -12   0  14       36.05       96.70     49.13 o 
 -11   0  14     2066.16     2221.81    120.88 o 
 -10   0  14      503.42      519.39     60.05 o 
  -9   0  14      396.96      439.84     58.49 o 
  -8   0  14     1219.66     1161.21     76.43 o 
  -7   0  14     2906.90     2788.34     80.72 o 
  -6   0  14      142.03      148.15     16.11 o 
  -5   0  14     1211.60     1102.10     30.82 o 
  -4   0  14       32.66       40.52     14.74 o 
  -3   0  14    15894.31    14318.12    267.18 o 
  -2   0  14     1904.54     1888.05     48.84 o 
  -1   0  14     3151.35     3267.97     72.08 o 
   0   0  14     3243.49     3557.64     79.98 o 
   1   0  14     1159.75     1119.54     46.14 o 
   2   0  14      500.18      558.88     35.34 o 
   3   0  14      520.64      586.45     67.07 o 
   4   0  14      239.42      187.95     53.03 o 
   5   0  14     1475.74     1324.20    102.16 o 
   6   0  14        0.87      -45.23     47.57 o 
   7   0  14     1073.02     1073.08    102.16 o 
   8   0  14     1122.91     1012.25    106.06 o 
   9   0  14       60.55      172.35     69.41 o 
 -12   1  14       44.17       81.15     37.63 o 
 -11   1  14      418.23      509.75     47.74 o 
 -10   1  14      759.28      855.06     62.78 o 
  -9   1  14     1668.64     1660.17     45.27 o 
  -8   1  14       12.17       22.07     17.56 o 
  -7   1  14      523.79      511.90     24.83 o 
  -6   1  14     2724.44     2647.89     49.76 o 
  -5   1  14     1430.08     1308.68     44.91 o 
  -4   1  14      303.36      294.41     21.85 o 
  -3   1  14       19.35       17.87     11.58 o 
  -2   1  14     1563.93     1647.95     42.68 o 
  -1   1  14     3334.90     3312.55    118.75 o 
   0   1  14      353.82      378.13     26.99 o 
   1   1  14      567.59      480.06     44.59 o 
   2   1  14     1294.93     1248.29     87.25 o 
   3   1  14      576.77      636.28     35.74 o 
   4   1  14      923.57      966.30     50.38 o 
   5   1  14       43.64       77.61     25.82 o 
   6   1  14      366.18      358.96     46.93 o 
   7   1  14       82.32      106.90     40.86 o 
   8   1  14      125.73       85.78     64.73 o 
   9   1  14      140.48      128.68     74.09 o 
  10   1  14       31.35       31.97     75.65 o 
 -12   2  14     1421.05     1472.29     60.81 o 
 -11   2  14        4.60        7.26     23.92 o 
 -10   2  14       79.20       60.11     22.70 o 
  -9   2  14     1075.43     1035.98     38.32 o 
  -8   2  14     1279.24     1171.20     37.89 o 
  -7   2  14      301.89      326.37     48.80 o 
  -6   2  14       62.76       38.49     18.33 o 
  -5   2  14       65.51       61.82     43.67 o 
  -4   2  14     5848.02     5568.51    128.88 o 
  -3   2  14      489.59      572.48     26.70 o 
  -2   2  14     9302.63     9217.56    161.88 o 
  -1   2  14     2009.45     2212.90     72.49 o 
   0   2  14      360.02      335.68     28.56 o 
   1   2  14     1234.41     1060.40     74.95 o 
   2   2  14     1412.44     1292.50     58.89 o 
   3   2  14       61.35       85.22     26.75 o 
   4   2  14      699.71      714.83     41.75 o 
   5   2  14       47.97       36.58     31.05 o 
   6   2  14     2004.63     2086.71     72.09 o 
   7   2  14      336.42      274.64     92.41 o 
   8   2  14      113.04      195.37     46.05 o 
   9   2  14      336.60      465.57     88.90 o 
  10   2  14        2.56      -28.07     74.09 o 
 -12   3  14        5.64       16.22     37.47 o 
 -11   3  14      307.71      341.09     35.12 o 
 -10   3  14      895.75      942.02     79.94 o 
  -9   3  14       13.48        8.04     31.37 o 
  -8   3  14      153.13      135.22     33.91 o 
  -7   3  14      257.53      307.37     36.59 o 
  -6   3  14      906.00      869.16     50.18 o 
  -5   3  14      407.86      350.89     72.14 o 
  -4   3  14      750.26      685.63     58.10 o 
  -3   3  14      842.52      883.28     35.63 o 
  -2   3  14      793.11      781.38     33.61 o 
  -1   3  14       29.66       43.97     20.91 o 
   0   3  14     2498.61     2289.46     68.66 o 
   1   3  14      536.37      526.85     34.29 o 
   2   3  14      161.21      187.36     31.11 o 
   3   3  14      546.15      518.05     73.76 o 
   4   3  14      417.61      362.63     63.97 o 
   5   3  14       16.48       85.03     39.29 o 
   6   3  14        0.08      -24.59     38.64 o 
   7   3  14      198.31      176.77     46.72 o 
   8   3  14      338.45      316.78     54.40 o 
   9   3  14        7.69       20.38     49.39 o 
 -11   4  14      155.36      178.59     58.49 o 
 -10   4  14       23.79       48.15     41.38 o 
  -9   4  14        3.79       26.10     37.49 o 
  -8   4  14      347.62      345.84     42.92 o 
  -7   4  14      414.53      328.94     43.47 o 
  -6   4  14      129.60      178.74     36.90 o 
  -5   4  14     1319.87     1353.51     63.69 o 
  -4   4  14        9.16      -16.53     30.02 o 
  -3   4  14     2730.87     2795.74     91.61 o 
  -2   4  14     1136.26     1191.15     48.72 o 
  -1   4  14      199.85      179.74     29.16 o 
   0   4  14      590.64      649.27     38.82 o 
   1   4  14      179.76      239.29     31.67 o 
   2   4  14      173.89      126.94     31.66 o 
   3   4  14        3.05        1.03     28.47 o 
   4   4  14        8.19      -11.36     39.75 o 
   5   4  14      993.57     1021.21     95.53 o 
   6   4  14       46.62       23.22     42.35 o 
   7   4  14      330.38      321.37     56.12 o 
   8   4  14      174.62      176.25     81.89 o 
 -10   5  14        1.90      -25.74     60.05 o 
  -9   5  14      285.69      215.24     70.97 o 
  -8   5  14       93.79       86.58     43.00 o 
  -7   5  14       31.57        0.23     39.14 o 
  -6   5  14        4.27       -6.24     37.63 o 
  -5   5  14      839.85      787.51     88.90 o 
  -4   5  14      268.78      298.00     44.58 o 
  -3   5  14        4.86       24.02     36.67 o 
  -2   5  14      280.28      335.68     61.22 o 
  -1   5  14      731.43      765.59     57.27 o 
   0   5  14      453.77      527.03     40.36 o 
   1   5  14       79.13       30.38     36.64 o 
   2   5  14      138.82      171.48     42.84 o 
   3   5  14      129.67      160.37     48.25 o 
   4   5  14        0.11      -43.16     43.16 o 
   5   5  14      255.01      222.83     51.83 o 
   6   5  14      104.30      108.40     78.77 o 
   7   5  14       82.64      135.70     84.22 o 
  -7   6  14       53.85       75.65     70.19 o 
  -6   6  14      177.90      222.19     49.48 o 
  -5   6  14      153.74       37.83    124.00 o 
  -4   6  14      539.50      509.02     55.14 o 
  -3   6  14       68.23      -15.65     42.73 o 
  -2   6  14      193.06      161.11     61.61 o 
  -1   6  14      101.94      160.87     43.53 o 
   0   6  14       94.82      137.86     56.93 o 
   1   6  14       85.12       73.58     38.79 o 
   2   6  14        7.36      -22.47     46.16 o 
   3   6  14       20.40      106.84     77.21 o 
   4   6  14      144.09      216.02     85.00 o 
  -3   7  14        2.04      -25.74     71.75 o 
  -2   7  14       98.22       28.07     77.99 o 
  -1   7  14       30.24       16.38     72.53 o 
   0   7  14      165.82      182.49     78.77 o 
 -12   1  15      353.77      447.44     40.37 o 
 -11   1  15      279.28      343.36     36.78 o 
 -10   1  15      669.62      745.03     34.92 o 
  -9   1  15      408.22      426.50     27.96 o 
  -8   1  15       31.14       30.89     18.39 o 
  -7   1  15      105.64       90.25     18.12 o 
  -6   1  15       32.94       25.60     12.60 o 
  -5   1  15       11.28        9.10     11.53 o 
  -4   1  15        4.17       -6.48     10.76 o 
  -3   1  15      435.03      474.96     24.63 o 
  -2   1  15     2924.55     2830.21     71.14 o 
  -1   1  15     1110.55     1144.26     71.70 o 
   0   1  15     2590.96     2652.56     59.69 o 
   1   1  15     2444.85     2343.83    135.37 o 
   2   1  15      212.87      263.66     36.60 o 
   3   1  15       30.19       21.43     22.95 o 
   4   1  15        4.44      -13.42     23.55 o 
   5   1  15        4.14       -5.55     35.28 o 
   6   1  15        2.33       -6.24     37.15 o 
   7   1  15       49.17       44.25     42.75 o 
   8   1  15      254.82      316.62     80.33 o 
   9   1  15      133.41      107.62     78.77 o 
 -12   2  15       32.41      109.96     48.35 o 
 -11   2  15       62.23       69.19     25.98 o 
 -10   2  15        6.65      -11.61     22.02 o 
  -9   2  15      248.01      253.15     25.84 o 
  -8   2  15        7.39       -5.66     18.09 o 
  -7   2  15       82.00       63.31     29.53 o 
  -6   2  15      269.41      288.56     34.46 o 
  -5   2  15       78.62       36.35     25.90 o 
  -4   2  15     1655.00     1684.68     47.20 o 
  -3   2  15       43.23       47.61     17.33 o 
  -2   2  15      292.37      369.33     24.01 o 
  -1   2  15     1352.95     1344.18     41.83 o 
   0   2  15       58.30       62.11     23.33 o 
   1   2  15        0.26      -12.78     22.62 o 
   2   2  15      562.36      488.51     36.06 o 
   3   2  15      114.39       93.79     28.23 o 
   4   2  15       92.50      100.37     33.32 o 
   5   2  15        9.90       -2.98     29.80 o 
   6   2  15      201.09      173.65     36.23 o 
   7   2  15      106.75       60.06     41.40 o 
   8   2  15        4.37       31.97     72.53 o 
   9   2  15       66.78       92.02     79.55 o 
 -12   3  15        0.76       50.69     63.95 o 
 -11   3  15      430.28      461.61     49.39 o 
 -10   3  15      690.60      749.87     63.95 o 
  -9   3  15     1260.02     1157.62     61.50 o 
  -8   3  15      608.82      586.79     46.02 o 
  -7   3  15      116.32       59.81     33.09 o 
  -6   3  15       79.95       41.29     31.12 o 
  -5   3  15      731.96      732.32     47.94 o 
  -4   3  15      296.76      245.17     33.91 o 
  -3   3  15     1364.02     1347.08     43.22 o 
  -2   3  15     1529.97     1642.18     61.52 o 
  -1   3  15     5309.19     5417.20    106.76 o 
   0   3  15     2740.20     2749.08     65.62 o 
   1   3  15      681.61      664.20     51.41 o 
   2   3  15      124.93      103.49     29.18 o 
   3   3  15      418.27      359.51     46.87 o 
   4   3  15        3.59       -7.82     29.76 o 
   5   3  15        7.88       31.01     39.08 o 
   6   3  15       32.55       55.34     40.09 o 
   7   3  15      739.27      798.92     66.48 o 
   8   3  15      178.83      168.16     52.63 o 
 -11   4  15        2.53        6.24     56.93 o 
 -10   4  15       49.98       34.95     42.97 o 
  -9   4  15       92.27       87.86     40.21 o 
  -8   4  15        3.37      -38.89     65.90 o 
  -7   4  15      298.24      211.23     42.16 o 
  -6   4  15      280.60      260.92     69.41 o 
  -5   4  15      312.48      257.82     59.27 o 
  -4   4  15        3.49      -22.62     30.91 o 
  -3   4  15      748.22      875.13     54.20 o 
  -2   4  15      369.39      417.89     49.24 o 
  -1   4  15        4.64        1.53     23.26 o 
   0   4  15      247.47      269.06     41.42 o 
   1   4  15      259.75      227.85     33.97 o 
   2   4  15      131.10      118.51     30.95 o 
   3   4  15       44.89       64.04     31.55 o 
   4   4  15       45.46       41.75     42.19 o 
   5   4  15      158.17      137.86     48.06 o 
   6   4  15       16.35       61.57     47.63 o 
   7   4  15        2.97        0.54     48.99 o 
  -9   5  15       72.90       14.04     63.17 o 
  -8   5  15       36.79       -5.71     48.74 o 
  -7   5  15       39.22      -34.09     40.71 o 
  -6   5  15        7.36      -30.46     38.08 o 
  -5   5  15      108.14       90.17     42.05 o 
  -4   5  15      168.54      241.58     49.91 o 
  -3   5  15      111.35      130.91     58.49 o 
  -2   5  15     1185.55     1191.19     66.24 o 
  -1   5  15      108.10      158.09     32.59 o 
   0   5  15      233.15      229.15     35.35 o 
   1   5  15      403.42      415.35     61.22 o 
   2   5  15       11.73      -40.19     40.19 o 
   3   5  15       91.47      114.40     44.77 o 
   4   5  15        4.08       21.43     47.03 o 
   5   5  15        4.57       15.07     47.01 o 
   6   5  15      127.03      255.79     87.34 o 
  -7   6  15       61.28       22.62     76.43 o 
  -6   6  15       12.63      -67.07     67.07 o 
  -5   6  15        1.92      -57.71     57.71 o 
  -4   6  15      184.06      176.83     49.62 o 
  -3   6  15      185.39      221.38    102.94 o 
  -2   6  15      231.45      215.84     56.93 o 
  -1   6  15       77.34      164.27     99.04 o 
   0   6  15      193.22      229.14     51.28 o 
   1   6  15        0.99       22.31     39.86 o 
   2   6  15       73.35       75.65     74.87 o 
   3   6  15      160.36      233.18     84.22 o 
   4   6  15       55.45      100.60     84.22 o 
 -12   0  16       39.68       49.91     56.15 o 
 -11   0  16       12.50       -4.68     49.13 o 
 -10   0  16     1589.22     1716.47    108.40 o 
  -9   0  16       67.41        5.46     46.01 o 
  -8   0  16     3410.13     3455.35     78.78 o 
  -7   0  16     1452.83     1347.35     39.98 o 
  -6   0  16       15.86       22.06     15.50 o 
  -5   0  16     1349.85     1259.75     48.09 o 
  -4   0  16     2751.48     2318.10     59.79 o 
  -3   0  16        1.62      -16.08     20.66 o 
  -2   0  16        9.13      -17.01     20.08 o 
  -1   0  16     1213.56     1429.48     99.82 o 
   0   0  16     9634.10    10690.29    419.56 o 
   1   0  16     2883.63     3025.07    151.29 o 
   2   0  16     1210.94     1285.21     93.58 o 
   3   0  16     3105.88     3119.43    159.09 o 
   4   0  16       46.13      -15.60     48.35 o 
   5   0  16      192.17      228.50     62.39 o 
   6   0  16      220.40      189.51     64.73 o 
   7   0  16        2.52       32.75     60.83 o 
   8   0  16      661.36      648.84     91.24 o 
 -12   1  16      393.46      430.79     49.74 o 
 -11   1  16      471.12      589.53     42.49 o 
 -10   1  16      413.80      412.84     29.85 o 
  -9   1  16       23.99       11.28     21.11 o 
  -8   1  16      398.29      418.76     26.85 o 
  -7   1  16     1116.49     1009.73     41.26 o 
  -6   1  16     1600.22     1520.18     47.18 o 
  -5   1  16        9.11       -2.65     14.34 o 
  -4   1  16       59.28       32.73     21.50 o 
  -3   1  16     2575.55     2551.72     84.77 o 
  -2   1  16     2471.60     2422.23    126.07 o 
  -1   1  16       49.41       69.56     17.05 o 
   0   1  16       69.76      108.05     19.93 o 
   1   1  16      776.38      811.95     48.50 o 
   2   1  16     1079.97     1058.10     81.57 o 
   3   1  16      182.08      226.55     41.31 o 
   4   1  16      130.86      108.93     62.39 o 
   5   1  16      452.04      484.42    122.83 o 
   6   1  16      416.81      407.91     53.41 o 
   7   1  16      124.46      124.94     47.58 o 
   8   1  16       43.12       30.41     72.53 o 
   9   1  16        0.24       44.45     77.21 o 
 -12   2  16      203.39      220.70     59.27 o 
 -11   2  16      192.46      257.79     30.42 o 
 -10   2  16        6.41      -23.02     23.02 o 
  -9   2  16     2574.30     2695.61     76.74 o 
  -8   2  16        7.18       28.79     31.53 o 
  -7   2  16      655.43      631.34     44.07 o 
  -6   2  16      836.14      809.64     46.54 o 
  -5   2  16     2544.34     2399.91     75.80 o 
  -4   2  16      280.52      289.71     24.54 o 
  -3   2  16      130.70      161.44     21.23 o 
  -2   2  16      143.99      174.63     21.07 o 
  -1   2  16     2111.86     2142.43     88.14 o 
   0   2  16       37.40        9.88     20.28 o 
   1   2  16     3083.27     2880.29     81.70 o 
   2   2  16      723.53      788.77     44.28 o 
   3   2  16        0.97        2.38     27.74 o 
   4   2  16     1265.66     1320.70     83.55 o 
   5   2  16      158.01      149.10     34.89 o 
   6   2  16       42.02       43.52     34.54 o 
   7   2  16      164.41      179.37     75.65 o 
   8   2  16       54.98       47.57     77.21 o 
   9   2  16      214.09      124.00     85.00 o 
 -11   3  16      633.36      758.02     78.77 o 
 -10   3  16       69.00       56.61     42.12 o 
  -9   3  16        5.40       18.35     39.14 o 
  -8   3  16      193.55      224.70     43.01 o 
  -7   3  16     1294.20     1263.76    117.76 o 
  -6   3  16      151.82       91.01     38.60 o 
  -5   3  16      235.34      152.27     36.28 o 
  -4   3  16      785.37      788.60     63.95 o 
  -3   3  16      556.53      683.17     32.90 o 
  -2   3  16      128.97      116.69     21.85 o 
  -1   3  16      843.05      877.47     36.72 o 
   0   3  16       46.41       79.67     22.90 o 
   1   3  16      514.53      482.22     37.67 o 
   2   3  16      463.41      376.58     61.23 o 
   3   3  16      284.32      227.00     71.86 o 
   4   3  16       65.49       25.27     57.09 o 
   5   3  16        0.06        8.31     40.06 o 
   6   3  16      211.79      229.40     50.16 o 
   7   3  16      170.84      110.80     50.41 o 
   8   3  16       14.40       35.31     52.30 o 
 -10   4  16      493.70      596.59     81.89 o 
  -9   4  16        4.58       -1.30     42.16 o 
  -8   4  16      855.12      767.05     55.92 o 
  -7   4  16      327.11      332.18     91.24 o 
  -6   4  16        6.30      -27.50     70.58 o 
  -5   4  16      164.07      203.82     41.08 o 
  -4   4  16     1001.23      992.40     58.73 o 
  -3   4  16        6.64       -9.91     30.73 o 
  -2   4  16       33.28       69.61     28.27 o 
  -1   4  16       39.18       60.25     21.38 o 
   0   4  16     1811.06     1841.80     56.39 o 
   1   4  16      264.79      297.55     36.84 o 
   2   4  16      537.32      495.47     71.07 o 
   3   4  16      590.64      614.83     45.54 o 
   4   4  16       86.13       48.76     44.97 o 
   5   4  16       43.00       52.83     47.72 o 
   6   4  16        0.34       18.39     49.18 o 
   7   4  16        6.92      -14.82     77.99 o 
  -9   5  16       58.07      -15.60     63.95 o 
  -8   5  16       92.12       92.80     68.63 o 
  -7   5  16       32.79      -27.44     44.11 o 
  -6   5  16      565.91      507.95     53.71 o 
  -5   5  16      266.02      288.32     46.48 o 
  -4   5  16       96.43       22.98     39.36 o 
  -3   5  16      116.70      126.08     42.42 o 
  -2   5  16      687.56      817.56    100.60 o 
  -1   5  16       40.94       41.31     40.43 o 
   0   5  16      229.67      165.71     35.72 o 
   1   5  16      372.47      416.77     42.15 o 
   2   5  16      205.37      214.46     45.72 o 
   3   5  16       24.74       43.28     44.78 o 
   4   5  16      122.41      154.45     53.59 o 
   5   5  16      187.89      187.17     85.78 o 
  -6   6  16       94.19       74.09     75.65 o 
  -5   6  16       49.67       77.99     72.53 o 
  -4   6  16       85.42       91.24     74.09 o 
  -3   6  16       12.43       26.69     44.22 o 
  -2   6  16       71.74       73.89     46.86 o 
  -1   6  16      380.13      475.23     83.83 o 
   0   6  16      123.24      115.17     48.14 o 
   1   6  16      426.25      366.53     82.66 o 
   2   6  16       64.53       89.68     80.33 o 
   3   6  16        7.11       66.29     81.89 o 
 -12   1  17       51.03       38.48     36.52 o 
 -11   1  17       12.09       14.46     30.85 o 
 -10   1  17       44.44       40.91     24.84 o 
  -9   1  17       88.87       80.90     23.57 o 
  -8   1  17      301.57      309.96     25.91 o 
  -7   1  17     1970.90     1874.53     74.44 o 
  -6   1  17     2185.65     1996.38     80.03 o 
  -5   1  17     1011.48      982.25     37.27 o 
  -4   1  17      981.61      939.46     36.62 o 
  -3   1  17        4.20      -17.72     17.72 o 
  -2   1  17      810.01      812.03     56.73 o 
  -1   1  17      116.29      137.15     19.78 o 
   0   1  17       72.89      101.19     17.04 o 
   1   1  17      392.99      403.10     32.07 o 
   2   1  17      631.87      697.94    138.42 o 
   3   1  17     2506.77     2528.37    343.92 o 
   4   1  17     1659.20     1689.72    341.97 o 
   5   1  17       37.49       36.11     41.87 o 
   6   1  17      106.73      102.18     45.92 o 
   7   1  17       59.25       91.78     47.97 o 
   8   1  17        0.66       13.26     74.09 o 
   9   1  17       17.99       49.91     77.99 o 
 -11   2  17        1.84      -27.72     40.71 o 
 -10   2  17       27.01       33.97     29.78 o 
  -9   2  17      320.51      377.09     65.90 o 
  -8   2  17      363.11      249.25     40.46 o 
  -7   2  17       33.21      -24.18     29.63 o 
  -6   2  17      113.14       50.37     69.02 o 
  -5   2  17      461.86      495.53     32.76 o 
  -4   2  17      354.99      390.82     27.26 o 
  -3   2  17        2.47        1.88     19.42 o 
  -2   2  17       18.64      -11.67     18.74 o 
  -1   2  17      167.76      190.54     22.43 o 
   0   2  17      126.15      121.34     29.96 o 
   1   2  17       92.34      102.55     28.17 o 
   2   2  17       28.65       12.57     28.26 o 
   3   2  17      404.49      317.06     37.49 o 
   4   2  17        1.89      -22.30     31.38 o 
   5   2  17        0.59       15.64     45.43 o 
   6   2  17        3.88      -10.17     47.15 o 
   7   2  17       71.95       75.65     77.21 o 
   8   2  17       10.58        9.36     80.33 o 
 -11   3  17       25.21       49.13     60.83 o 
 -10   3  17      121.70      115.35     41.61 o 
  -9   3  17      253.80      355.20     47.68 o 
  -8   3  17     1116.85     1087.81     63.39 o 
  -7   3  17      780.52      713.07     52.39 o 
  -6   3  17      724.90      727.95     49.85 o 
  -5   3  17      783.89      714.33     47.64 o 
  -4   3  17       35.26       -8.73     27.16 o 
  -3   3  17       34.71       15.61     22.74 o 
  -2   3  17       37.79       27.49     21.86 o 
  -1   3  17        3.78       45.97     22.18 o 
   0   3  17      748.70      672.76     35.98 o 
   1   3  17      163.52       95.09     31.05 o 
   2   3  17      918.67      780.54     73.18 o 
   3   3  17      846.99      677.55     48.17 o 
   4   3  17      286.33      239.60     50.59 o 
   5   3  17      555.65      558.64     59.28 o 
   6   3  17       54.89       67.79     47.96 o 
   7   3  17       74.68       86.12     52.07 o 
 -10   4  17        2.99      -60.05     60.05 o 
  -9   4  17        2.76       -1.48     44.74 o 
  -8   4  17      143.25      126.10     42.42 o 
  -7   4  17      283.81      129.21     41.50 o 
  -6   4  17        1.66      -29.69     38.31 o 
  -5   4  17        2.05      -33.51     33.51 o 
  -4   4  17      120.74      157.05     38.41 o 
  -3   4  17      448.93      422.63     44.92 o 
  -2   4  17       91.77       53.80     27.69 o 
  -1   4  17      180.07      191.02     24.93 o 
   0   4  17      323.18      396.65     45.14 o 
   1   4  17      718.38      669.47     46.97 o 
   2   4  17      139.65       86.13     39.05 o 
   3   4  17      302.85      303.06     42.08 o 
   4   4  17        8.34      -21.94     44.37 o 
   5   4  17       31.17      -13.50     98.26 o 
   6   4  17       43.00       32.51     49.27 o 
  -8   5  17       78.82        3.12     74.09 o 
  -7   5  17      384.08      276.38     53.46 o 
  -6   5  17      172.71      108.81     51.86 o 
  -5   5  17       36.27      -34.93     41.64 o 
  -4   5  17      159.64       95.05     47.57 o 
  -3   5  17       20.57      -17.39     39.95 o 
  -2   5  17        0.30      -36.75     36.75 o 
  -1   5  17       39.30       36.87     39.72 o 
   0   5  17       51.37        3.58     33.62 o 
   1   5  17      444.58      519.36     44.69 o 
   2   5  17      133.39      141.98     49.25 o 
   3   5  17      190.55      151.01     51.48 o 
   4   5  17      162.57      240.20     85.78 o 
   5   5  17        8.19       60.83     84.22 o 
  -6   6  17       45.49       21.06     74.87 o 
  -5   6  17       75.00      -70.19     70.19 o 
  -4   6  17       61.00      -65.51     67.85 o 
  -3   6  17       33.82       92.02     69.41 o 
  -2   6  17       74.79      -61.61     70.19 o 
  -1   6  17       33.62       35.09     67.07 o 
   0   6  17       57.18      -64.73     64.73 o 
   1   6  17       94.70      195.74     77.99 o 
   2   6  17       64.04      157.61    100.21 o 
 -12   0  18      195.32      322.92     47.58 o 
 -11   0  18      110.75      115.31     71.75 o 
 -10   0  18      352.35      345.12     44.50 o 
  -9   0  18     1636.05     1717.80     70.28 o 
  -8   0  18       32.04       -0.66     23.53 o 
  -7   0  18     1214.90     1158.04     39.14 o 
  -6   0  18       94.63       89.45     33.14 o 
  -5   0  18     5912.15     5543.15    154.86 o 
  -4   0  18     1733.39     1583.11    107.62 o 
  -3   0  18      953.77      869.54     88.90 o 
  -2   0  18      290.56      435.16     70.19 o 
  -1   0  18     1706.12     1877.12    120.88 o 
   0   0  18      179.10      216.80     60.83 o 
   1   0  18     1159.52     1151.85     93.58 o 
   2   0  18        9.09       70.97     52.25 o 
   3   0  18     2129.63     2103.28    130.24 o 
   4   0  18        0.65       10.14     53.81 o 
   5   0  18      786.91      740.86     85.78 o 
   6   0  18      688.34      739.30     90.46 o 
   7   0  18       19.93       28.85     67.85 o 
   8   0  18       66.26       77.99     74.87 o 
 -12   1  18      277.04      292.45     65.51 o 
 -11   1  18      461.23      481.79     41.25 o 
 -10   1  18        1.39       17.66     26.00 o 
  -9   1  18      552.44      529.86     37.57 o 
  -8   1  18      673.84      648.95     36.72 o 
  -7   1  18     1057.16      944.70     53.83 o 
  -6   1  18        0.70      -22.79     23.81 o 
  -5   1  18        6.15       -0.17     19.83 o 
  -4   1  18      861.69      931.18     39.29 o 
  -3   1  18     1524.17     1456.03     67.65 o 
  -2   1  18      370.59      364.53     29.83 o 
  -1   1  18       35.94        9.48     18.21 o 
   0   1  18      204.45      284.60     44.17 o 
   1   1  18      511.03      575.92     51.74 o 
   2   1  18      386.37      383.92    109.18 o 
   3   1  18      544.86      554.31     59.66 o 
   4   1  18      205.77      257.79     49.52 o 
   5   1  18       85.63       84.67     81.50 o 
   6   1  18      210.44      247.92     62.39 o 
   7   1  18       41.32       59.33     49.17 o 
   8   1  18       17.58       -3.90     75.65 o 
 -11   2  18      431.34      413.54     41.67 o 
 -10   2  18      325.05      304.33     47.01 o 
  -9   2  18      279.99      202.29     41.18 o 
  -8   2  18        1.04      -32.09     32.09 o 
  -7   2  18        2.95      -29.16     29.16 o 
  -6   2  18     1790.34     1762.36     69.56 o 
  -5   2  18        2.08      -22.06     24.42 o 
  -4   2  18     2647.91     2686.25     65.64 o 
  -3   2  18      847.04      975.87     46.94 o 
  -2   2  18      112.37      108.20     22.34 o 
  -1   2  18      716.02      746.01     58.42 o 
   0   2  18      843.17      801.27     51.55 o 
   1   2  18       90.91      101.64     29.70 o 
   2   2  18      138.98      137.73     32.14 o 
   3   2  18        1.86      -16.62     30.16 o 
   4   2  18      870.80      905.08    192.62 o 
   5   2  18       88.49       64.75     50.99 o 
   6   2  18      275.63      286.92     59.55 o 
   7   2  18      282.55      403.97     95.14 o 
   8   2  18       39.16       79.55     86.56 o 
 -11   3  18        9.41       22.62     68.63 o 
 -10   3  18        0.96      -28.77     43.29 o 
  -9   3  18       53.39       28.97     43.82 o 
  -8   3  18      326.58      272.44     45.73 o 
  -7   3  18      157.29       76.67     39.29 o 
  -6   3  18      575.45      551.28     50.14 o 
  -5   3  18      665.17      819.32     52.63 o 
  -4   3  18      281.65      369.98     33.32 o 
  -3   3  18       86.97      123.43     25.12 o 
  -2   3  18      559.90      538.30     32.21 o 
  -1   3  18       92.68      122.45     24.30 o 
   0   3  18       89.47      119.43     27.18 o 
   1   3  18      404.69      333.26     57.47 o 
   2   3  18      310.24      231.98     42.19 o 
   3   3  18      188.27      116.77     47.29 o 
   4   3  18       16.00      -15.27     36.11 o 
   5   3  18       83.63       78.37     48.69 o 
   6   3  18       92.03       43.67     80.33 o 
   7   3  18       22.57        7.02     83.44 o 
 -10   4  18      149.69      167.67     70.19 o 
  -9   4  18       24.39      -27.30     62.39 o 
  -8   4  18       33.29      -31.45     40.41 o 
  -7   4  18      377.57      410.88     52.64 o 
  -6   4  18       83.80       84.49     42.41 o 
  -5   4  18     1324.48     1332.58     69.20 o 
  -4   4  18      159.48      159.89     44.06 o 
  -3   4  18        5.80        2.65     47.57 o 
  -2   4  18      291.73      347.96     36.91 o 
  -1   4  18      181.31      258.21     30.27 o 
   0   4  18        0.09       14.59     28.59 o 
   1   4  18        0.08        6.88     29.35 o 
   2   4  18        1.60        4.30     32.58 o 
   3   4  18      573.61      531.10     82.34 o 
   4   4  18       22.30       17.95     48.16 o 
   5   4  18      146.93      129.88     55.44 o 
   6   4  18      180.30      257.35     94.36 o 
  -8   5  18       11.66      -67.85     67.85 o 
  -7   5  18      255.54      266.71     80.33 o 
  -6   5  18      140.44      116.67     49.72 o 
  -5   5  18        0.07      -43.08     43.08 o 
  -4   5  18       18.32       -8.98     40.96 o 
  -3   5  18      409.84      435.92     50.35 o 
  -2   5  18      209.98      173.21     47.18 o 
  -1   5  18       64.44       56.81     40.19 o 
   0   5  18      184.15      146.40     41.15 o 
   1   5  18      125.08      173.35     41.87 o 
   2   5  18       23.52        4.21     46.47 o 
   3   5  18       53.75       44.31     49.47 o 
   4   5  18       85.43      119.32     88.90 o 
  -5   6  18       95.85       90.46     83.44 o 
  -4   6  18       75.09       -4.68     72.53 o 
  -3   6  18       19.51       42.89     70.97 o 
  -2   6  18       74.86       39.77     71.75 o 
  -1   6  18       55.60      145.05     73.31 o 
   0   6  18       26.12      197.30     75.65 o 
   1   6  18        5.55       12.48     74.09 o 
 -11   1  19      314.94      365.30     51.85 o 
 -10   1  19       92.48       59.15     33.24 o 
  -9   1  19      121.38       91.50     29.38 o 
  -8   1  19        7.64      -30.16     30.16 o 
  -7   1  19       38.16       -2.98     30.87 o 
  -6   1  19        5.35      -21.46     21.46 o 
  -5   1  19      392.15      408.97     29.81 o 
  -4   1  19     2093.87     2129.59     56.22 o 
  -3   1  19      953.55      987.98     47.40 o 
  -2   1  19     1755.58     1792.60    163.77 o 
  -1   1  19     2255.69     2320.46     98.29 o 
   0   1  19      110.43      183.88     43.47 o 
   1   1  19       21.43       29.23     40.07 o 
   2   1  19        3.64       17.81     53.42 o 
   3   1  19       13.71       31.78     41.57 o 
   4   1  19       21.02       23.79     42.61 o 
   5   1  19      242.89      179.97     51.01 o 
   6   1  19      488.51      478.68     60.84 o 
   7   1  19      187.45      234.30     58.33 o 
 -11   2  19       17.97      -61.61     61.61 o 
 -10   2  19        1.08        0.07     40.19 o 
  -9   2  19       17.48      -28.16     38.49 o 
  -8   2  19        1.14      -29.97     34.73 o 
  -7   2  19       89.61       29.18     33.03 o 
  -6   2  19        7.76      -29.21     29.21 o 
  -5   2  19      199.97      226.45     31.86 o 
  -4   2  19        5.99       -5.31     23.59 o 
  -3   2  19      277.10      289.67     27.19 o 
  -2   2  19        5.33       -7.24     30.84 o 
  -1   2  19       68.96       58.69     22.09 o 
   0   2  19      163.53      169.20     21.41 o 
   1   2  19      351.99      336.52     30.28 o 
   2   2  19       31.74       -0.98     46.01 o 
   3   2  19      142.47      159.71     51.45 o 
   4   2  19       82.90       70.86     50.44 o 
   5   2  19        6.73      -10.92     51.28 o 
   6   2  19      150.72      159.86     58.63 o 
   7   2  19       40.50       60.05     86.56 o 
 -10   3  19      148.18       30.41     69.41 o 
  -9   3  19        6.51      -42.75     42.75 o 
  -8   3  19        4.97      -38.60     38.60 o 
  -7   3  19        0.80      -36.42     36.42 o 
  -6   3  19        3.00      -32.60     32.60 o 
  -5   3  19      568.90      590.15     48.25 o 
  -4   3  19      318.09      414.45     39.42 o 
  -3   3  19     1263.37     1407.05     48.49 o 
  -2   3  19      755.01      858.51     40.01 o 
  -1   3  19      118.13      137.03     26.52 o 
   0   3  19      115.03       88.78     30.84 o 
   1   3  19       36.56       -1.15     36.91 o 
   2   3  19       18.97      -15.36     39.65 o 
   3   3  19       20.53      -34.74     34.74 o 
   4   3  19        3.93      -30.33     36.93 o 
   5   3  19      274.86      233.18     88.12 o 
   6   3  19      189.01      257.35     95.14 o 
  -9   4  19      169.77      164.55     71.75 o 
  -8   4  19      263.48      170.66     47.41 o 
  -7   4  19       72.92       36.13     45.72 o 
  -6   4  19       62.49       64.11     43.30 o 
  -5   4  19      310.01      360.85     82.66 o 
  -4   4  19      367.17      380.87     45.72 o 
  -3   4  19        5.82        4.54     37.09 o 
  -2   4  19        1.31       10.01     34.90 o 
  -1   4  19      621.89      586.10     38.32 o 
   0   4  19      331.05      255.51     35.28 o 
   1   4  19        6.86      -11.16     30.47 o 
   2   4  19        3.45       12.44     52.58 o 
   3   4  19      134.73       57.92     56.20 o 
   4   4  19       24.22       36.76     50.22 o 
   5   4  19        6.65       53.29     55.73 o 
  -7   5  19       24.15       -7.80     80.33 o 
  -6   5  19      225.67      285.43     81.11 o 
  -5   5  19       59.44       42.93     62.39 o 
  -4   5  19      373.74      416.50     53.76 o 
  -3   5  19      208.51      240.99     61.22 o 
  -2   5  19      125.49      102.07     58.10 o 
  -1   5  19      128.71      116.99     49.91 o 
   0   5  19       19.33       75.23     32.09 o 
   1   5  19       33.45       -5.22     37.16 o 
   2   5  19       43.70       40.29     38.48 o 
   3   5  19        0.76      -81.11     81.11 o 
 -11   0  20        1.56      -22.15     39.95 o 
 -10   0  20      590.29      650.40    109.96 o 
  -9   0  20      135.48      141.11     52.25 o 
  -7   0  20      386.35      464.02     70.97 o 
  -6   0  20      575.93      634.80     79.55 o 
  -5   0  20        0.55        4.68     55.37 o 
  -4   0  20       62.02       56.15     58.49 o 
  -3   0  20      175.43      265.93     67.85 o 
  -2   0  20     3192.67     3631.80    184.83 o 
  -1   0  20      907.93     1075.42    105.28 o 
   0   0  20       27.54       71.75     58.49 o 
   1   0  20     1257.49     1411.54    109.96 o 
   2   0  20        6.94        8.58     56.93 o 
   3   0  20        6.74       -7.80     56.93 o 
   4   0  20       35.78       90.46     64.73 o 
   5   0  20       55.50      126.34     69.41 o 
   6   0  20      317.76      347.04     81.11 o 
   7   0  20        0.24       79.55     76.43 o 
 -11   1  20       11.20       18.53     42.71 o 
 -10   1  20      171.24      180.91     51.84 o 
  -9   1  20      520.07      532.92     50.16 o 
  -8   1  20      221.85      200.21     45.23 o 
  -7   1  20       69.66       18.79     28.72 o 
  -6   1  20       30.12       -4.89     23.42 o 
  -5   1  20      291.03      297.41     35.87 o 
  -4   1  20      844.44      742.80     60.93 o 
  -3   1  20       17.79        3.18     49.91 o 
  -2   1  20        1.40        8.88     41.35 o 
  -1   1  20      780.58      871.95     64.50 o 
   0   1  20      522.39      584.39     62.39 o 
   1   1  20        7.93      -17.47     40.53 o 
   2   1  20        0.93       -4.82     40.86 o 
   3   1  20      304.84      385.70     69.41 o 
   4   1  20      290.75      295.74     54.04 o 
   5   1  20       16.05       21.61     48.25 o 
   6   1  20       50.64       51.90     51.80 o 
   7   1  20       21.30       65.63     55.07 o 
 -11   2  20      887.74      903.07     95.14 o 
 -10   2  20       82.08       61.40     41.08 o 
  -9   2  20      163.32       35.31     42.73 o 
  -8   2  20      503.86      456.27     47.74 o 
  -7   2  20      278.54      316.36     44.94 o 
  -6   2  20      171.90      142.51     39.77 o 
  -5   2  20       21.03      -13.44     53.08 o 
  -4   2  20      114.76      115.10     26.46 o 
  -3   2  20     1064.40     1146.85     57.41 o 
  -2   2  20      184.86      223.11     37.71 o 
  -1   2  20     1531.50     1643.19     50.12 o 
   0   2  20      756.90      785.64     63.48 o 
   1   2  20        3.57      -35.55     42.61 o 
   2   2  20      832.26      794.36     69.42 o 
   3   2  20       46.99       33.11     48.78 o 
   4   2  20       19.55        9.48     49.88 o 
   5   2  20      185.58      103.15     57.07 o 
   6   2  20        7.82       42.30     57.32 o 
 -10   3  20      186.64      145.05     69.41 o 
  -9   3  20      103.84       68.96     48.29 o 
  -8   3  20       85.99       11.52     85.78 o 
  -7   3  20       53.16      -37.50     40.46 o 
  -6   3  20      321.90      327.01     46.79 o 
  -5   3  20      414.70      487.39     45.29 o 
  -4   3  20       26.51      -13.11     29.31 o 
  -3   3  20      130.03      161.54     28.12 o 
  -2   3  20      256.27      293.85     30.80 o 
  -1   3  20        3.01      -15.02     26.79 o 
   0   3  20      447.33      403.65     44.89 o 
   1   3  20       77.32       26.16     29.33 o 
   2   3  20       30.88      -41.86     41.86 o 
   3   3  20       14.02      -33.93     79.55 o 
   4   3  20      157.23      208.24     61.44 o 
   5   3  20       79.00      117.76     92.02 o 
   6   3  20        5.41        8.58     90.46 o 
  -9   4  20      214.79      213.68     75.65 o 
  -8   4  20       22.08       16.38     68.63 o 
  -7   4  20      178.67      115.68     75.26 o 
  -6   4  20      129.52      135.58     45.41 o 
  -5   4  20        0.72      -38.90     38.90 o 
  -4   4  20      190.42      237.51     44.18 o 
  -3   4  20        8.97      -31.05     82.66 o 
  -2   4  20     1289.50     1357.70     61.18 o 
  -1   4  20      464.75      490.79     50.17 o 
   0   4  20      331.51      333.21     31.37 o 
   1   4  20      394.97      341.06     43.15 o 
   2   4  20       31.23      -60.38     60.38 o 
   3   4  20        6.66      -47.62     47.62 o 
   4   4  20        1.06       -7.53     51.76 o 
  -6   5  20       29.67      -63.95     74.09 o 
  -5   5  20       41.53       78.77     72.53 o 
  -4   5  20      345.94      338.76     52.49 o 
  -3   5  20      117.18      141.22     44.37 o 
  -2   5  20       29.26       56.82     42.61 o 
  -1   5  20      157.29      131.38     44.88 o 
   0   5  20       36.32       50.16     31.03 o 
   1   5  20        2.68       31.63     51.89 o 
   2   5  20       60.09       74.60     59.92 o 
 -11   1  21      103.28      169.55     45.21 o 
 -10   1  21       81.23       45.06     42.84 o 
  -9   1  21      611.77      634.54     53.29 o 
  -8   1  21      621.34      705.77     77.21 o 
  -7   1  21      161.62      152.04     42.08 o 
  -6   1  21       57.23       33.67     30.76 o 
  -5   1  21       32.66      -12.93     42.67 o 
  -4   1  21       34.15      -32.41     46.01 o 
  -3   1  21        2.17      -42.73     42.73 o 
  -2   1  21       14.59      -33.51     43.00 o 
  -1   1  21      385.07      428.36     55.81 o 
   0   1  21      684.35      762.71     62.99 o 
   1   1  21     1007.79     1116.59     75.88 o 
   2   1  21      516.80      595.76     60.85 o 
   3   1  21        2.34       30.95     46.48 o 
   4   1  21      139.33      154.73     51.76 o 
   5   1  21       77.59       68.89     51.80 o 
   6   1  21        2.06        3.15     52.80 o 
 -10   2  21       67.04      -22.20     76.04 o 
  -9   2  21       21.73      -22.28     42.29 o 
  -8   2  21       42.96      -38.80     38.80 o 
  -7   2  21      112.30       83.38     38.04 o 
  -6   2  21       15.85      -22.29     31.07 o 
  -5   2  21       36.64       27.93     29.59 o 
  -4   2  21      512.11      555.20     45.25 o 
  -3   2  21       14.60      -32.11     32.11 o 
  -2   2  21      234.73      151.64     73.31 o 
  -1   2  21      124.81      109.21     48.35 o 
   0   2  21       92.73       75.65     47.27 o 
   1   2  21       32.05       15.46     47.18 o 
   2   2  21       18.82        6.24     48.74 o 
   3   2  21       64.13       55.59     53.21 o 
   4   2  21      137.28      166.58     57.34 o 
   5   2  21       38.44       51.66     57.07 o 
   6   2  21       13.68       78.80     81.11 o 
  -9   3  21        5.85      -68.63     68.63 o 
  -8   3  21      217.96      186.56     47.16 o 
  -7   3  21      398.57      376.46     47.85 o 
  -6   3  21        0.53      -54.20     54.20 o 
  -5   3  21       45.61       -3.65     49.13 o 
  -4   3  21       79.87       75.86     38.84 o 
  -3   3  21       95.50       55.49     27.73 o 
  -2   3  21      123.07       95.06     35.10 o 
  -1   3  21        4.30      -24.44     24.44 o 
   0   3  21      286.55      346.25     64.61 o 
   1   3  21      672.01      725.67     44.25 o 
   2   3  21      230.68      173.61     58.71 o 
   3   3  21      270.37      205.43     62.57 o 
   4   3  21        2.45      -55.40     55.40 o 
   5   3  21       23.86       29.63     94.36 o 
  -8   4  21      165.37      141.15     80.33 o 
  -7   4  21        3.59      -43.60     63.17 o 
  -6   4  21       84.01       52.56     41.57 o 
  -5   4  21      186.15      109.38     91.24 o 
  -4   4  21        6.42      -33.51     34.48 o 
  -3   4  21       75.06       70.53     36.73 o 
  -2   4  21       61.94       51.05     33.61 o 
  -1   4  21       71.22      111.59     32.34 o 
   0   4  21       27.04       -7.52     28.65 o 
   1   4  21       75.00       38.08     49.00 o 
   2   4  21       20.63      -38.64     38.64 o 
   3   4  21        9.80      -27.68     61.12 o 
  -5   5  21       50.65      -28.85     69.41 o 
  -4   5  21        0.06       -2.34     69.41 o 
  -3   5  21       36.44      -27.30     71.75 o 
  -2   5  21       12.78       -7.02     66.29 o 
  -1   5  21      288.60      261.25     72.53 o 
   0   5  21       24.46        2.64     51.13 o 
   1   5  21      125.42      214.64     50.03 o 
  -7   0  22     1695.19     1523.06    127.12 o 
  -6   0  22      693.89      609.07     92.02 o 
  -5   0  22      196.75       62.39     67.85 o 
  -4   0  22      798.01      966.24    102.16 o 
  -3   0  22      647.04      873.44     98.26 o 
  -2   0  22       39.18       69.41     66.29 o 
  -1   0  22        2.71       34.31     63.95 o 
   0   0  22       27.87       88.12     65.51 o 
   1   0  22      680.35      802.47     92.80 o 
   2   0  22       56.38      143.49     68.63 o 
   3   0  22      970.24     1203.32    114.64 o 
   4   0  22      510.25      574.75     88.90 o 
   5   0  22        0.51      -14.04     70.97 o 
   6   0  22       96.58      166.11     81.11 o 
 -10   1  22      129.36       21.84     63.17 o 
  -9   1  22      342.97      337.68     70.97 o 
  -7   1  22      283.76      279.19     79.55 o 
  -6   1  22      154.36      173.33     51.14 o 
  -5   1  22      866.00      903.56     72.18 o 
  -4   1  22        0.61        3.72     46.04 o 
  -3   1  22      105.70       90.06     49.33 o 
  -2   1  22       86.59       83.64     48.78 o 
  -1   1  22      351.02      399.36     56.77 o 
   0   1  22      118.49      154.87     60.83 o 
   1   1  22       11.96       48.84     46.31 o 
   2   1  22        2.64       44.26     48.44 o 
   3   1  22      287.83      296.79     55.66 o 
   4   1  22       69.86      108.73     52.11 o 
   5   1  22        1.70      -51.56     51.56 o 
 -10   2  22       50.35      -58.49     67.07 o 
  -9   2  22        4.01      -27.55     42.75 o 
  -8   2  22      999.92      951.75     61.02 o 
  -7   2  22       39.13      -37.53     37.53 o 
  -6   2  22      730.72      637.82     45.34 o 
  -5   2  22      916.77      904.65     64.19 o 
  -4   2  22       48.07       31.76     49.39 o 
  -3   2  22      300.17      284.09     58.10 o 
  -2   2  22      105.07      115.37     49.30 o 
  -1   2  22       23.88       54.29     46.61 o 
   0   2  22      259.91      328.71     55.59 o 
   1   2  22        9.51      -33.02     47.58 o 
   2   2  22      622.97      602.29     66.48 o 
   3   2  22      225.08      368.87    130.24 o 
   4   2  22      226.44      230.01     62.04 o 
   5   2  22      268.30      315.01     66.41 o 
  -9   3  22        6.57      -63.95     63.95 o 
  -8   3  22      106.09        3.11     44.50 o 
  -7   3  22      299.17      338.70     49.25 o 
  -6   3  22      130.44      119.10    105.28 o 
  -5   3  22       37.36       25.60     39.54 o 
  -4   3  22      180.61      103.97     35.25 o 
  -3   3  22      216.83      264.45     35.32 o 
  -2   3  22       17.61      -15.06     32.87 o 
  -1   3  22      183.21      144.28     42.89 o 
   0   3  22      198.68      105.32     39.94 o 
   1   3  22      250.18      215.48     61.07 o 
   2   3  22        2.56      -10.63     55.40 o 
   3   3  22       61.91        0.00     58.45 o 
   4   3  22       40.79      -11.55     59.18 o 
  -7   4  22      513.70      587.23     87.34 o 
  -6   4  22       84.51       75.03     46.95 o 
  -5   4  22        0.02      -54.98     54.98 o 
  -4   4  22      124.21      156.95     44.77 o 
  -3   4  22       47.94       32.56     38.90 o 
  -2   4  22       13.98      -34.73     34.73 o 
  -1   4  22       30.79       44.67     31.04 o 
   0   4  22       26.78       23.71     56.08 o 
   1   4  22      760.36      690.99    118.75 o 
   2   4  22       55.11       23.75     38.70 o 
  -3   5  22       19.72       50.69     69.41 o 
  -2   5  22      122.94      125.56     71.75 o 
  -7   1  23       12.69       -3.12     73.31 o 
  -6   1  23      105.43       93.58     79.55 o 
  -5   1  23      236.19      232.63     60.83 o 
  -4   1  23      435.71      461.65     62.86 o 
  -3   1  23      396.90      424.60     62.68 o 
  -2   1  23       43.31       60.09     79.16 o 
  -1   1  23        0.23       31.77     51.86 o 
   0   1  23       61.58       81.05     62.00 o 
   1   1  23        9.91        0.14     48.38 o 
   2   1  23        2.02       31.58     79.16 o 
   3   1  23       15.60       39.24     51.20 o 
   4   1  23      100.80      143.49     56.25 o 
   5   1  23      119.35      119.74     58.42 o 
  -9   2  23        2.35      -43.53     43.53 o 
  -8   2  23        7.84      -46.79     56.93 o 
  -7   2  23       24.96       -7.80     51.47 o 
  -6   2  23       63.37       40.55     81.11 o 
  -5   2  23      114.96      118.54     83.44 o 
  -4   2  23        5.85      -66.68     66.68 o 
  -3   2  23        0.09      -69.41     69.80 o 
  -2   2  23       47.07      -41.01     49.13 o 
  -1   2  23       30.27       29.89     49.09 o 
   0   2  23        2.52      -31.88     48.52 o 
   1   2  23        6.02      -38.67     58.49 o 
   2   2  23       28.80       64.08     54.30 o 
   3   2  23       35.74       71.75     56.25 o 
   4   2  23       40.58       54.50     58.71 o 
  -8   3  23        0.08      -70.19     70.19 o 
  -7   3  23      270.30      176.30     58.88 o 
  -6   3  23      341.94      399.03     51.06 o 
  -5   3  23      563.04      708.87     53.97 o 
  -4   3  23      274.33      312.50     45.90 o 
  -3   3  23       30.54      -27.05     59.14 o 
  -2   3  23        1.48      -13.22     50.96 o 
  -1   3  23      150.33       84.23    110.74 o 
   0   3  23        1.91      -78.32    118.93 o 
   1   3  23       35.86       -3.65     76.43 o 
   2   3  23       30.01      -29.49     59.43 o 
   3   3  23      268.97      256.14     69.20 o 
  -6   4  23       91.28       54.59     70.19 o 
  -5   4  23        7.69      -51.86     51.86 o 
  -4   4  23        0.77      -40.47     40.47 o 
  -3   4  23      140.44       60.21     39.38 o 
  -2   4  23       55.65       30.11     37.13 o 
  -1   4  23       10.77      -27.19     53.21 o 
   0   4  23       43.83       79.31     57.14 o 
   1   4  23       10.05        3.09     67.47 o 
  -7   0  24       10.02       -4.68     76.43 o 
  -6   0  24      142.83      178.59     86.56 o 
  -5   0  24      161.86      113.86     81.11 o 
  -4   0  24     1287.19     1288.32    123.22 o 
  -3   0  24      237.83      269.83     85.78 o 
  -2   0  24      630.73      689.39     99.04 o 
  -1   0  24      877.29     1169.01    118.54 o 
   0   0  24       10.08       -7.80     72.53 o 
   1   0  24       30.72       42.89     72.53 o 
   2   0  24        0.60       22.62     70.19 o 
   3   0  24        3.38      -52.25     69.41 o 
   4   0  24      478.53      356.39     88.90 o 
  -7   1  24      187.04      120.10     87.34 o 
  -6   1  24       64.34       -7.02     84.22 o 
  -5   1  24      108.32       36.84     73.31 o 
  -4   1  24       19.18        1.73     54.77 o 
  -3   1  24      172.39      232.59     58.93 o 
  -2   1  24       39.87      -12.66     51.54 o 
  -1   1  24       82.70      100.87     54.26 o 
   0   1  24        2.42       17.65     52.64 o 
   1   1  24      102.24      103.46     53.76 o 
   2   1  24       48.56      -10.94     50.95 o 
   3   1  24       83.11      122.37     56.91 o 
   4   1  24        1.91      -10.79     54.56 o 
  -6   2  24        0.88      -82.66     82.66 o 
  -5   2  24      556.01      483.51    109.18 o 
  -4   2  24       41.60      -54.62     54.62 o 
  -3   2  24      603.53      663.99    170.79 o 
  -2   2  24      388.22      470.95     66.06 o 
  -1   2  24       58.07       54.04     52.18 o 
   0   2  24      421.23      409.21     63.79 o 
   1   2  24       14.32       -0.68     56.93 o 
   2   2  24        0.33        0.00     55.32 o 
   3   2  24       79.92       47.07     59.26 o 
  -7   3  24       87.72       39.55     45.84 o 
  -6   3  24       30.85       -9.39     47.96 o 
  -5   3  24       51.54       46.01     52.25 o 
  -4   3  24       81.20      -49.13     89.68 o 
  -3   3  24       11.40      -79.55     79.55 o 
  -2   3  24      115.09      151.01    163.38 o 
  -1   3  24      102.42       38.17     58.07 o 
   0   3  24       73.33      -44.28    108.01 o 
   1   3  24        1.98      -62.78     62.78 o 
   2   3  24       64.75       23.77     85.78 o 
  -4   4  24      391.59      520.16     77.99 o 
  -3   4  24      149.08      148.17     71.75 o 
  -2   4  24       23.26      -30.65     43.62 o 
  -1   4  24       68.27      100.15     53.05 o 
  -7   1  25        4.40      -83.44     83.44 o 
  -6   1  25        5.78      -82.66     83.44 o 
  -5   1  25       29.47      -56.50     56.50 o 
  -4   1  25       61.02      -26.88     54.29 o 
  -3   1  25      200.44      213.74     61.73 o 
  -2   1  25      458.53      540.47     68.87 o 
  -1   1  25      218.84      293.11     60.63 o 
   0   1  25      146.51      165.33     80.72 o 
   1   1  25       22.18       21.06     54.59 o 
   2   1  25       25.32      -13.65     53.49 o 
   3   1  25        0.67       47.13     56.54 o 
  -6   2  25       20.21      -87.34     87.34 o 
  -5   2  25       43.34      -91.24     91.24 o 
  -4   2  25        3.32      -50.11     57.82 o 
  -3   2  25        5.01       42.57     57.74 o 
  -2   2  25       64.51       50.25     71.36 o 
  -1   2  25       28.19      -11.00     55.63 o 
   0   2  25        1.37      -53.41     53.41 o 
   1   2  25        7.93       66.06     57.58 o 
   2   2  25       22.58       35.87     59.00 o 
  -5   3  25        8.41      -96.70     96.70 o 
  -4   3  25      185.18       31.19    102.94 o 
  -3   3  25       20.12      -94.36     94.36 o 
  -2   3  25      112.86       65.01    142.32 o 
  -1   3  25      217.60      165.19    132.97 o 
   0   3  25       46.48       29.73     61.23 o 
  -6   0  26       93.93        7.80     91.24 o 
  -5   0  26      127.11       -6.24     88.90 o 
  -4   0  26       25.38       31.19     84.22 o 
  -3   0  26      299.33      329.88     92.02 o 
  -2   0  26        2.22        3.90     81.11 o 
  -1   0  26      276.27      327.54     90.46 o 
   0   0  26      189.00      120.88     82.66 o 
   1   0  26       93.71      105.28     85.78 o 
   2   0  26       74.40      210.56     87.34 o 
  -7   1  26       39.03      -64.73     94.36 o 
  -6   1  26        0.14      -90.46     90.46 o 
  -5   1  26       15.21      -61.22     61.22 o 
  -4   1  26      153.89      132.20     63.39 o 
  -3   1  26       97.92      120.24     59.84 o 
  -2   1  26        4.13      -18.05     56.47 o 
  -1   1  26        8.59       10.71     57.07 o 
   0   1  26       84.14       76.44     58.18 o 
   1   1  26        5.56       63.04     58.45 o 
  -6   2  26        2.51      -99.04     99.04 o 
  -5   2  26       24.22      -82.66     95.92 o 
  -4   2  26       11.46      -82.77    104.11 o 
  -3   2  26       47.48        8.16     61.27 o 
  -2   2  26       57.59       86.74     83.44 o 
  -1   2  26        7.57      -68.24     68.24 o 
   0   2  26      337.90      337.65     67.72 o 
  -5   1  27      158.65       86.38     68.84 o 
  -4   1  27       11.73       50.82     73.31 o 
  -3   1  27        0.71      -27.96     58.33 o 
  -2   1  27        0.30      -46.30     59.05 o 
  -1   1  27       11.00      -56.24     56.24 o 
   0   1  27       35.00       42.89     85.00 o 
  -3   2  27       21.36      -25.45     62.91 o 
                                                 
